# Supplementary material for: Transcriptome sequencing and microarray design for functional genomics in the extremophile Arabidopsis relative Thellungiella salsuginea (Eutrema salsugineum)
Source: BMC Genomics. 2013 Nov 14;14:793. doi: 10.1186/1471-2164-14-793 (PMC3832907; doi:10.1186/1471-2164-14-793)
Supplement: Additional file 1 — A list of non-ambiguous single nucleotide variations identified between Shandong gene models [[12]] and Yukon unigenes using VarScan [[37]]. [file 1471-2164-14-793-S1.xls]

## Sheet: Sheet1
Chrom	Position	Ref	Cons	Reads1	Reads2	VarFreq	Strands1	Strands2	Qual1	Qual2	Pvalue	MapQual1	MapQual2	Reads1Plus	Reads1Minus	Reads2Plus	Reads2Minus	VarAllele
Thhalv10001808m	1406	G	A	0	1	100%	0	1	0	41	0.98	0	1	0	0	1	0	A
Thhalv10001808m	1660	G	A	0	1	100%	0	1	0	41	0.98	0	1	0	0	1	0	A
Thhalv10001808m	2006	T	A	0	1	100%	0	1	0	21	0.98	0	1	0	0	1	0	A
Thhalv10001808m	3774	T	A	0	1	100%	0	1	0	18	0.98	0	1	0	0	1	0	A
Thhalv10001808m	4440	T	A	0	1	100%	0	1	0	21	0.98	0	1	0	0	1	0	A
Thhalv10001808m	4485	T	A	0	1	100%	0	1	0	3	0.98	0	1	0	0	1	0	A
Thhalv10001808m	4951	T	C	0	1	100%	0	1	0	18	0.98	0	1	0	0	1	0	C
Thhalv10001808m	5001	T	C	0	1	100%	0	1	0	21	0.98	0	1	0	0	1	0	C
Thhalv10001808m	5702	G	T	0	1	100%	0	1	0	13	0.98	0	1	0	0	1	0	T
Thhalv10001813m	146	T	A	0	1	100%	0	1	0	41	0.98	0	1	0	0	1	0	A
Thhalv10001814m	942	T	A	0	1	100%	0	1	0	41	0.98	0	1	0	0	1	0	A
Thhalv10001815m	785	A	C	0	1	100%	0	1	0	41	0.98	0	1	0	0	0	1	C
Thhalv10001815m	851	G	T	0	1	100%	0	1	0	41	0.98	0	1	0	0	0	1	T
Thhalv10001816m	1158	A	G	0	1	100%	0	1	0	41	0.98	0	1	0	0	1	0	G
Thhalv10001816m	1640	T	A	0	1	100%	0	1	0	41	0.98	0	1	0	0	1	0	A
Thhalv10001816m	1729	C	A	0	1	100%	0	1	0	41	0.98	0	1	0	0	1	0	A
Thhalv10001816m	1751	G	A	0	1	100%	0	1	0	41	0.98	0	1	0	0	1	0	A
Thhalv10001818m	759	C	T	0	1	100%	0	1	0	41	0.98	0	1	0	0	1	0	T
Thhalv10001819m	153	T	A	0	2	100%	0	1	0	41	0.98	0	1	0	0	2	0	A
Thhalv10001819m	652	G	A	0	1	100%	0	1	0	41	0.98	0	1	0	0	1	0	A
Thhalv10001820m	272	C	T	0	1	100%	0	1	0	41	0.98	0	1	0	0	1	0	T
Thhalv10001824m	600	C	A	0	1	100%	0	1	0	41	0.98	0	1	0	0	1	0	A
Thhalv10001824m	985	T	A	0	1	100%	0	1	0	41	0.98	0	1	0	0	1	0	A
Thhalv10001824m	1084	T	A	0	1	100%	0	1	0	41	0.98	0	1	0	0	1	0	A
Thhalv10001824m	1087	C	A	0	1	100%	0	1	0	41	0.98	0	1	0	0	1	0	A
Thhalv10001824m	1089	T	G	0	1	100%	0	1	0	41	0.98	0	1	0	0	1	0	G
Thhalv10001827m	1128	T	C	0	1	100%	0	1	0	41	0.98	0	1	0	0	1	0	C
Thhalv10001828m	179	A	G	0	4	100%	0	1	0	36	0.98	0	1	0	0	4	0	G
Thhalv10001830m	77	T	A	0	1	100%	0	1	0	41	0.98	0	1	0	0	1	0	A
Thhalv10001830m	79	T	A	0	1	100%	0	1	0	41	0.98	0	1	0	0	1	0	A
Thhalv10001830m	80	G	A	0	1	100%	0	1	0	41	0.98	0	1	0	0	1	0	A
Thhalv10001830m	83	T	A	0	1	100%	0	1	0	41	0.98	0	1	0	0	1	0	A
Thhalv10001830m	84	G	A	0	1	100%	0	1	0	41	0.98	0	1	0	0	1	0	A
Thhalv10001830m	624	G	A	0	1	100%	0	1	0	41	0.98	0	1	0	0	1	0	A
Thhalv10001830m	643	C	A	0	1	100%	0	1	0	41	0.98	0	1	0	0	1	0	A
Thhalv10001830m	835	G	A	0	1	100%	0	1	0	17	0.98	0	1	0	0	1	0	A
Thhalv10001830m	836	C	A	0	1	100%	0	1	0	17	0.98	0	1	0	0	1	0	A
Thhalv10001833m	636	T	C	0	1	100%	0	1	0	41	0.98	0	1	0	0	1	0	C
Thhalv10001836m	954	T	A	0	1	100%	0	1	0	41	0.98	0	1	0	0	1	0	A
Thhalv10001837m	149	T	C	0	1	100%	0	1	0	41	0.98	0	1	0	0	1	0	C
Thhalv10001838m	57	C	T	0	1	100%	0	1	0	41	0.98	0	1	0	0	0	1	T
Thhalv10001838m	63	A	G	0	1	100%	0	1	0	41	0.98	0	1	0	0	0	1	G
Thhalv10001838m	126	G	T	0	1	100%	0	1	0	41	0.98	0	1	0	0	0	1	T
Thhalv10001839m	623	A	T	0	1	100%	0	1	0	41	0.98	0	1	0	0	1	0	T
Thhalv10001839m	624	T	A	0	1	100%	0	1	0	41	0.98	0	1	0	0	1	0	A
Thhalv10001841m	395	A	T	0	3	100%	0	1	0	32	0.98	0	1	0	0	3	0	T
Thhalv10001841m	508	G	T	0	3	100%	0	1	0	34	0.98	0	1	0	0	3	0	T
Thhalv10001842m	106	T	A	0	1	100%	0	1	0	41	0.98	0	1	0	0	1	0	A
Thhalv10001842m	136	G	T	0	1	100%	0	1	0	41	0.98	0	1	0	0	1	0	T
Thhalv10001847m	199	A	G	0	1	100%	0	1	0	41	0.98	0	1	0	0	1	0	G
Thhalv10001847m	201	G	A	0	1	100%	0	1	0	41	0.98	0	1	0	0	1	0	A
Thhalv10001847m	203	T	A	0	1	100%	0	1	0	41	0.98	0	1	0	0	1	0	A
Thhalv10001847m	216	G	A	0	1	100%	0	1	0	41	0.98	0	1	0	0	1	0	A
Thhalv10001850m	176	T	C	0	1	100%	0	1	0	41	0.98	0	1	0	0	1	0	C
Thhalv10001850m	273	G	T	0	1	100%	0	1	0	41	0.98	0	1	0	0	1	0	T
Thhalv10001850m	274	T	C	0	1	100%	0	1	0	41	0.98	0	1	0	0	1	0	C
Thhalv10001850m	304	C	G	0	1	100%	0	1	0	41	0.98	0	1	0	0	1	0	G
Thhalv10001850m	305	G	C	0	1	100%	0	1	0	41	0.98	0	1	0	0	1	0	C
Thhalv10001850m	340	A	T	0	1	100%	0	1	0	41	0.98	0	1	0	0	1	0	T
Thhalv10001850m	350	A	G	0	1	100%	0	1	0	41	0.98	0	1	0	0	1	0	G
Thhalv10001851m	39	C	T	0	1	100%	0	1	0	41	0.98	0	1	0	0	1	0	T
Thhalv10001851m	184	T	C	0	1	100%	0	1	0	41	0.98	0	1	0	0	1	0	C
Thhalv10001858m	67	T	G	0	2	100%	0	1	0	41	0.98	0	1	0	0	2	0	G
Thhalv10001858m	354	T	A	0	2	100%	0	1	0	41	0.98	0	1	0	0	2	0	A
Thhalv10001858m	534	A	C	0	1	100%	0	1	0	41	0.98	0	1	0	0	1	0	C
Thhalv10001858m	536	T	C	0	1	100%	0	1	0	41	0.98	0	1	0	0	1	0	C
Thhalv10001859m	99	G	T	0	2	100%	0	1	0	41	0.98	0	1	0	0	2	0	T
Thhalv10001860m	678	T	C	0	1	100%	0	1	0	41	0.98	0	1	0	0	1	0	C
Thhalv10001860m	790	A	G	0	1	100%	0	1	0	41	0.98	0	1	0	0	1	0	G
Thhalv10001860m	808	A	G	0	1	100%	0	1	0	41	0.98	0	1	0	0	1	0	G
Thhalv10001865m	636	C	G	0	1	100%	0	1	0	41	0.98	0	1	0	0	1	0	G
Thhalv10001865m	750	G	T	0	1	100%	0	1	0	41	0.98	0	1	0	0	1	0	T
Thhalv10001865m	1000	G	A	0	1	100%	0	1	0	41	0.98	0	1	0	0	1	0	A
Thhalv10001870m	433	G	A	0	2	100%	0	1	0	41	0.98	0	1	0	0	2	0	A
Thhalv10000734m	3795	A	G	0	1	100%	0	1	0	41	0.98	0	1	0	0	1	0	G
Thhalv10000734m	3796	G	A	0	1	100%	0	1	0	41	0.98	0	1	0	0	1	0	A
Thhalv10019869m	177	T	C	0	1	100%	0	1	0	41	0.98	0	1	0	0	1	0	C
Thhalv10019869m	8703	C	A	0	1	100%	0	1	0	41	0.98	0	1	0	0	1	0	A
Thhalv10019869m	11817	C	A	0	1	100%	0	1	0	21	0.98	0	1	0	0	1	0	A
Thhalv10019869m	11858	G	A	0	1	100%	0	1	0	41	0.98	0	1	0	0	1	0	A
Thhalv10019869m	14041	G	A	0	1	100%	0	1	0	0	0.98	0	1	0	0	1	0	A
Thhalv10019869m	14043	T	A	0	1	100%	0	1	0	3	0.98	0	1	0	0	1	0	A
Thhalv10019869m	14225	C	A	0	1	100%	0	1	0	0	0.98	0	1	0	0	1	0	A
Thhalv10019869m	14226	A	C	0	1	100%	0	1	0	0	0.98	0	1	0	0	1	0	C
Thhalv10019869m	14433	T	C	0	1	100%	0	1	0	41	0.98	0	1	0	0	1	0	C
Thhalv10019869m	15269	G	A	0	1	100%	0	1	0	21	0.98	0	1	0	0	1	0	A
Thhalv10019869m	15286	T	C	0	1	100%	0	1	0	21	0.98	0	1	0	0	1	0	C
Thhalv10019869m	15319	T	C	0	1	100%	0	1	0	0	0.98	0	1	0	0	1	0	C
Thhalv10019869m	15356	A	G	0	1	100%	0	1	0	18	0.98	0	1	0	0	1	0	G
Thhalv10019870m	6805	A	T	0	1	100%	0	1	0	41	0.98	0	1	0	0	1	0	T
Thhalv10019870m	6807	A	T	0	1	100%	0	1	0	41	0.98	0	1	0	0	1	0	T
Thhalv10019871m	5896	A	G	0	1	100%	0	1	0	41	0.98	0	1	0	0	1	0	G
Thhalv10019871m	5978	T	G	0	1	100%	0	1	0	41	0.98	0	1	0	0	1	0	G
Thhalv10019872m	5614	G	C	0	1	100%	0	1	0	41	0.98	0	1	0	0	1	0	C
Thhalv10019872m	5828	A	G	0	1	100%	0	1	0	41	0.98	0	1	0	0	1	0	G
Thhalv10019872m	6841	A	C	0	1	100%	0	1	0	41	0.98	0	1	0	0	1	0	C
Thhalv10019875m	5154	A	G	0	1	100%	0	1	0	41	0.98	0	1	0	0	1	0	G
Thhalv10019876m	5485	G	A	0	1	100%	0	1	0	41	0.98	0	1	0	0	1	0	A
Thhalv10019876m	5885	T	C	0	1	100%	0	1	0	41	0.98	0	1	0	0	1	0	C
Thhalv10019877m	2620	A	G	0	1	100%	0	1	0	41	0.98	0	1	0	0	1	0	G
Thhalv10019877m	2632	A	C	0	1	100%	0	1	0	41	0.98	0	1	0	0	1	0	C
Thhalv10019877m	2646	G	A	0	1	100%	0	1	0	41	0.98	0	1	0	0	1	0	A
Thhalv10019877m	5943	C	A	0	1	100%	0	1	0	6	0.98	0	1	0	0	1	0	A
Thhalv10019878m	359	C	A	0	1	100%	0	1	0	41	0.98	0	1	0	0	1	0	A
Thhalv10019878m	360	A	C	0	1	100%	0	1	0	41	0.98	0	1	0	0	1	0	C
Thhalv10019878m	2419	C	T	0	1	100%	0	1	0	41	0.98	0	1	0	0	1	0	T
Thhalv10019878m	5968	A	G	0	1	100%	0	1	0	41	0.98	0	1	0	0	1	0	G
Thhalv10019880m	32	A	G	0	1	100%	0	1	0	41	0.98	0	1	0	0	1	0	G
Thhalv10019880m	45	T	C	0	1	100%	0	1	0	41	0.98	0	1	0	0	1	0	C
Thhalv10019880m	181	T	C	0	1	100%	0	1	0	41	0.98	0	1	0	0	1	0	C
Thhalv10019880m	381	T	G	0	1	100%	0	1	0	41	0.98	0	1	0	0	1	0	G
Thhalv10019881m	130	G	A	0	1	100%	0	1	0	41	0.98	0	1	0	0	1	0	A
Thhalv10019881m	205	T	A	0	1	100%	0	1	0	41	0.98	0	1	0	0	1	0	A
Thhalv10019881m	206	T	A	0	1	100%	0	1	0	41	0.98	0	1	0	0	1	0	A
Thhalv10019881m	208	G	A	0	1	100%	0	1	0	41	0.98	0	1	0	0	1	0	A
Thhalv10019881m	209	T	A	0	1	100%	0	1	0	41	0.98	0	1	0	0	1	0	A
Thhalv10019881m	210	T	A	0	1	100%	0	1	0	41	0.98	0	1	0	0	1	0	A
Thhalv10019881m	212	G	A	0	1	100%	0	1	0	41	0.98	0	1	0	0	1	0	A
Thhalv10019881m	222	T	A	0	1	100%	0	1	0	41	0.98	0	1	0	0	1	0	A
Thhalv10019881m	233	T	C	0	1	100%	0	1	0	41	0.98	0	1	0	0	1	0	C
Thhalv10019881m	4400	C	T	0	1	100%	0	1	0	41	0.98	0	1	0	0	1	0	T
Thhalv10019881m	4654	C	A	0	1	100%	0	1	0	21	0.98	0	1	0	0	1	0	A
Thhalv10019881m	5555	T	A	0	1	100%	0	1	0	15	0.98	0	1	0	0	1	0	A
Thhalv10019881m	5630	A	G	0	1	100%	0	1	0	18	0.98	0	1	0	0	1	0	G
Thhalv10019882m	2477	A	G	0	1	100%	0	1	0	41	0.98	0	1	0	0	1	0	G
Thhalv10019882m	4722	T	A	0	1	100%	0	1	0	41	0.98	0	1	0	0	1	0	A
Thhalv10019882m	4882	T	C	0	1	100%	0	1	0	41	0.98	0	1	0	0	1	0	C
Thhalv10019883m	5046	G	A	0	1	100%	0	1	0	41	0.98	0	1	0	0	1	0	A
Thhalv10019883m	5157	T	C	0	1	100%	0	1	0	41	0.98	0	1	0	0	1	0	C
Thhalv10019884m	3390	T	A	0	1	100%	0	1	0	41	0.98	0	1	0	0	1	0	A
Thhalv10019884m	3514	G	A	0	1	100%	0	1	0	41	0.98	0	1	0	0	1	0	A
Thhalv10019884m	3567	A	T	0	1	100%	0	1	0	41	0.98	0	1	0	0	1	0	T
Thhalv10019884m	3571	T	C	0	1	100%	0	1	0	41	0.98	0	1	0	0	1	0	C
Thhalv10019884m	4680	T	A	0	1	100%	0	1	0	41	0.98	0	1	0	0	1	0	A
Thhalv10019884m	4683	C	A	0	1	100%	0	1	0	41	0.98	0	1	0	0	1	0	A
Thhalv10019884m	4689	G	A	0	1	100%	0	1	0	41	0.98	0	1	0	0	1	0	A
Thhalv10019884m	4692	T	A	0	1	100%	0	1	0	41	0.98	0	1	0	0	1	0	A
Thhalv10019884m	4785	G	A	0	1	100%	0	1	0	41	0.98	0	1	0	0	1	0	A
Thhalv10019884m	4806	T	A	0	1	100%	0	1	0	41	0.98	0	1	0	0	1	0	A
Thhalv10019885m	4776	T	A	0	1	100%	0	1	0	41	0.98	0	1	0	0	1	0	A
Thhalv10019886m	4822	T	C	0	1	100%	0	1	0	41	0.98	0	1	0	0	1	0	C
Thhalv10019886m	4879	G	A	0	1	100%	0	1	0	41	0.98	0	1	0	0	1	0	A
Thhalv10019886m	5092	C	G	0	1	100%	0	1	0	41	0.98	0	1	0	0	1	0	G
Thhalv10019886m	5154	C	T	0	1	100%	0	1	0	41	0.98	0	1	0	0	1	0	T
Thhalv10019886m	5275	G	A	0	1	100%	0	1	0	41	0.98	0	1	0	0	1	0	A
Thhalv10019886m	5313	T	A	0	1	100%	0	1	0	41	0.98	0	1	0	0	1	0	A
Thhalv10019886m	5368	C	T	0	1	100%	0	1	0	41	0.98	0	1	0	0	1	0	T
Thhalv10019886m	5486	A	T	0	1	100%	0	1	0	41	0.98	0	1	0	0	1	0	T
Thhalv10019886m	5572	G	T	0	1	100%	0	1	0	41	0.98	0	1	0	0	1	0	T
Thhalv10019886m	5606	C	A	0	1	100%	0	1	0	41	0.98	0	1	0	0	1	0	A
Thhalv10019886m	5614	T	C	0	1	100%	0	1	0	41	0.98	0	1	0	0	1	0	C
Thhalv10019887m	4935	C	T	0	1	100%	0	1	0	41	0.98	0	1	0	0	1	0	T
Thhalv10019887m	4995	T	A	0	1	100%	0	1	0	41	0.98	0	1	0	0	1	0	A
Thhalv10019888m	210	G	A	0	1	100%	0	1	0	41	0.98	0	1	0	0	1	0	A
Thhalv10019888m	2436	C	A	0	1	100%	0	1	0	4	0.98	0	1	0	0	1	0	A
Thhalv10019888m	2686	G	A	0	1	100%	0	1	0	41	0.98	0	1	0	0	1	0	A
Thhalv10019888m	4814	C	A	0	1	100%	0	1	0	41	0.98	0	1	0	0	1	0	A
Thhalv10019888m	5367	C	T	0	1	100%	0	1	0	24	0.98	0	1	0	0	0	1	T
Thhalv10019888m	5370	T	C	0	1	100%	0	1	0	14	0.98	0	1	0	0	0	1	C
Thhalv10019888m	5373	A	G	0	1	100%	0	1	0	17	0.98	0	1	0	0	0	1	G
Thhalv10019888m	5381	C	T	0	1	100%	0	1	0	13	0.98	0	1	0	0	0	1	T
Thhalv10019888m	5392	A	G	0	1	100%	0	1	0	0	0.98	0	1	0	0	0	1	G
Thhalv10019888m	5393	A	G	0	1	100%	0	1	0	0	0.98	0	1	0	0	0	1	G
Thhalv10019888m	5404	T	C	0	1	100%	0	1	0	0	0.98	0	1	0	0	0	1	C
Thhalv10019888m	5405	C	T	0	1	100%	0	1	0	0	0.98	0	1	0	0	0	1	T
Thhalv10019893m	4588	G	A	0	1	100%	0	1	0	41	0.98	0	1	0	0	1	0	A
Thhalv10019898m	1737	A	G	0	1	100%	0	1	0	41	0.98	0	1	0	0	1	0	G
Thhalv10019898m	1758	G	A	0	1	100%	0	1	0	41	0.98	0	1	0	0	1	0	A
Thhalv10019898m	1760	G	A	0	1	100%	0	1	0	41	0.98	0	1	0	0	1	0	A
Thhalv10019898m	1764	A	T	0	1	100%	0	1	0	41	0.98	0	1	0	0	1	0	T
Thhalv10019898m	1767	C	A	0	1	100%	0	1	0	41	0.98	0	1	0	0	1	0	A
Thhalv10019898m	1770	T	C	0	1	100%	0	1	0	41	0.98	0	1	0	0	1	0	C
Thhalv10019898m	1771	G	C	0	1	100%	0	1	0	41	0.98	0	1	0	0	1	0	C
Thhalv10019898m	1774	T	C	0	1	100%	0	1	0	41	0.98	0	1	0	0	1	0	C
Thhalv10019898m	1792	C	G	0	1	100%	0	1	0	41	0.98	0	1	0	0	1	0	G
Thhalv10019898m	1797	G	A	0	1	100%	0	1	0	41	0.98	0	1	0	0	1	0	A
Thhalv10019898m	1804	G	C	0	1	100%	0	1	0	41	0.98	0	1	0	0	1	0	C
Thhalv10019898m	1808	G	A	0	1	100%	0	1	0	41	0.98	0	1	0	0	1	0	A
Thhalv10019898m	1809	T	A	0	1	100%	0	1	0	41	0.98	0	1	0	0	1	0	A
Thhalv10019898m	1810	G	C	0	1	100%	0	1	0	41	0.98	0	1	0	0	1	0	C
Thhalv10019898m	1811	C	G	0	1	100%	0	1	0	41	0.98	0	1	0	0	1	0	G
Thhalv10019898m	1814	C	A	0	1	100%	0	1	0	41	0.98	0	1	0	0	1	0	A
Thhalv10019898m	1815	C	A	0	1	100%	0	1	0	41	0.98	0	1	0	0	1	0	A
Thhalv10019898m	1824	A	C	0	1	100%	0	1	0	41	0.98	0	1	0	0	1	0	C
Thhalv10019898m	1827	A	T	0	1	100%	0	1	0	41	0.98	0	1	0	0	1	0	T
Thhalv10019898m	1828	A	G	0	1	100%	0	1	0	41	0.98	0	1	0	0	1	0	G
Thhalv10019898m	1837	C	A	0	1	100%	0	1	0	41	0.98	0	1	0	0	1	0	A
Thhalv10019898m	1847	G	A	0	1	100%	0	1	0	41	0.98	0	1	0	0	1	0	A
Thhalv10019898m	1849	T	C	0	1	100%	0	1	0	41	0.98	0	1	0	0	1	0	C
Thhalv10019898m	1877	C	T	0	1	100%	0	1	0	41	0.98	0	1	0	0	1	0	T
Thhalv10019898m	2138	T	A	0	1	100%	0	1	0	41	0.98	0	1	0	0	1	0	A
Thhalv10019901m	224	C	A	0	1	100%	0	1	0	41	0.98	0	1	0	0	1	0	A
Thhalv10019901m	247	C	A	0	1	100%	0	1	0	41	0.98	0	1	0	0	1	0	A
Thhalv10019901m	346	A	G	0	1	100%	0	1	0	41	0.98	0	1	0	0	1	0	G
Thhalv10019901m	362	G	A	0	1	100%	0	1	0	41	0.98	0	1	0	0	1	0	A
Thhalv10019901m	368	G	A	0	1	100%	0	1	0	41	0.98	0	1	0	0	1	0	A
Thhalv10019901m	369	G	A	0	1	100%	0	1	0	41	0.98	0	1	0	0	1	0	A
Thhalv10019901m	403	C	A	0	1	100%	0	1	0	41	0.98	0	1	0	0	1	0	A
Thhalv10019901m	507	T	C	0	1	100%	0	1	0	41	0.98	0	1	0	0	1	0	C
Thhalv10019901m	574	A	G	0	1	100%	0	1	0	41	0.98	0	1	0	0	1	0	G
Thhalv10019901m	3276	A	G	0	1	100%	0	1	0	41	0.98	0	1	0	0	1	0	G
Thhalv10019901m	4149	C	A	0	1	100%	0	1	0	41	0.98	0	1	0	0	1	0	A
Thhalv10019903m	44	C	T	0	1	100%	0	1	0	41	0.98	0	1	0	0	0	1	T
Thhalv10019903m	2929	T	C	0	1	100%	0	1	0	41	0.98	0	1	0	0	1	0	C
Thhalv10019903m	2970	T	C	0	1	100%	0	1	0	41	0.98	0	1	0	0	1	0	C
Thhalv10019903m	3491	A	G	0	1	100%	0	1	0	21	0.98	0	1	0	0	1	0	G
Thhalv10019903m	3804	G	A	0	1	100%	0	1	0	0	0.98	0	1	0	0	1	0	A
Thhalv10019903m	4099	A	C	0	1	100%	0	1	0	0	0.98	0	1	0	0	1	0	C
Thhalv10019903m	4107	A	G	0	1	100%	0	1	0	11	0.98	0	1	0	0	1	0	G
Thhalv10019904m	58	T	A	0	1	100%	0	1	0	41	0.98	0	1	0	0	1	0	A
Thhalv10019904m	2822	G	A	0	1	100%	0	1	0	41	0.98	0	1	0	0	1	0	A
Thhalv10019904m	3646	G	A	0	1	100%	0	1	0	21	0.98	0	1	0	0	1	0	A
Thhalv10019904m	3792	A	G	0	1	100%	0	1	0	21	0.98	0	1	0	0	1	0	G
Thhalv10019905m	4214	T	C	0	1	100%	0	1	0	41	0.98	0	1	0	0	1	0	C
Thhalv10019907m	330	G	A	0	2	100%	0	1	0	41	0.98	0	1	0	0	2	0	A
Thhalv10019907m	437	C	T	0	1	100%	0	1	0	41	0.98	0	1	0	0	1	0	T
Thhalv10019907m	439	A	G	0	1	100%	0	1	0	41	0.98	0	1	0	0	1	0	G
Thhalv10019907m	449	T	G	0	1	100%	0	1	0	41	0.98	0	1	0	0	1	0	G
Thhalv10019907m	451	G	A	0	1	100%	0	1	0	41	0.98	0	1	0	0	1	0	A
Thhalv10019907m	521	C	T	0	1	100%	0	1	0	41	0.98	0	1	0	0	1	0	T
Thhalv10019907m	537	C	T	0	1	100%	0	1	0	41	0.98	0	1	0	0	1	0	T
Thhalv10019907m	545	A	G	0	1	100%	0	1	0	41	0.98	0	1	0	0	1	0	G
Thhalv10019909m	3684	G	A	0	1	100%	0	1	0	41	0.98	0	1	0	0	1	0	A
Thhalv10019909m	3946	A	G	0	1	100%	0	1	0	41	0.98	0	1	0	0	1	0	G
Thhalv10019909m	3973	C	T	0	1	100%	0	1	0	41	0.98	0	1	0	0	1	0	T
Thhalv10019913m	3262	G	A	0	1	100%	0	1	0	41	0.98	0	1	0	0	1	0	A
Thhalv10019913m	3605	A	G	0	1	100%	0	1	0	41	0.98	0	1	0	0	1	0	G
Thhalv10019914m	3390	A	G	0	1	100%	0	1	0	41	0.98	0	1	0	0	1	0	G
Thhalv10019914m	3721	T	C	0	1	100%	0	1	0	41	0.98	0	1	0	0	1	0	C
Thhalv10019914m	3737	A	G	0	1	100%	0	1	0	41	0.98	0	1	0	0	1	0	G
Thhalv10019914m	3769	G	T	0	1	100%	0	1	0	41	0.98	0	1	0	0	1	0	T
Thhalv10019914m	3770	T	G	0	1	100%	0	1	0	41	0.98	0	1	0	0	1	0	G
Thhalv10019917m	3226	A	G	0	1	100%	0	1	0	41	0.98	0	1	0	0	1	0	G
Thhalv10019917m	3512	T	A	0	1	100%	0	1	0	41	0.98	0	1	0	0	1	0	A
Thhalv10019920m	183	T	A	0	2	100%	0	1	0	41	0.98	0	1	0	0	2	0	A
Thhalv10019920m	1349	T	A	0	1	100%	0	1	0	21	0.98	0	1	0	0	1	0	A
Thhalv10019920m	1515	T	A	0	1	100%	0	1	0	21	0.98	0	1	0	0	1	0	A
Thhalv10019920m	1568	C	T	0	1	100%	0	1	0	0	0.98	0	1	0	0	1	0	T
Thhalv10019920m	1569	T	C	0	1	100%	0	1	0	0	0.98	0	1	0	0	1	0	C
Thhalv10019920m	3095	A	G	0	1	100%	0	1	0	12	0.98	0	1	0	0	1	0	G
Thhalv10019924m	3035	G	A	0	1	100%	0	1	0	41	0.98	0	1	0	0	1	0	A
Thhalv10019925m	2686	C	T	0	1	100%	0	1	0	41	0.98	0	1	0	0	1	0	T
Thhalv10019925m	3423	A	G	0	1	100%	0	1	0	41	0.98	0	1	0	0	1	0	G
Thhalv10019925m	3452	C	T	0	1	100%	0	1	0	41	0.98	0	1	0	0	1	0	T
Thhalv10019925m	3792	G	T	0	1	100%	0	1	0	41	0.98	0	1	0	0	1	0	T
Thhalv10019926m	3013	C	T	0	1	100%	0	1	0	41	0.98	0	1	0	0	1	0	T
Thhalv10019926m	3084	C	T	0	1	100%	0	1	0	41	0.98	0	1	0	0	1	0	T
Thhalv10019926m	3169	C	T	0	1	100%	0	1	0	41	0.98	0	1	0	0	1	0	T
Thhalv10019926m	3240	A	G	0	1	100%	0	1	0	41	0.98	0	1	0	0	1	0	G
Thhalv10019926m	3312	T	C	0	1	100%	0	1	0	41	0.98	0	1	0	0	1	0	C
Thhalv10019926m	3366	T	C	0	1	100%	0	1	0	41	0.98	0	1	0	0	1	0	C
Thhalv10019927m	3518	T	C	0	1	100%	0	1	0	41	0.98	0	1	0	0	1	0	C
Thhalv10019928m	2960	G	A	0	1	100%	0	1	0	41	0.98	0	1	0	0	1	0	A
Thhalv10019930m	3053	T	G	0	1	100%	0	1	0	41	0.98	0	1	0	0	1	0	G
Thhalv10019930m	3054	G	T	0	1	100%	0	1	0	41	0.98	0	1	0	0	1	0	T
Thhalv10019930m	3276	T	A	0	1	100%	0	1	0	41	0.98	0	1	0	0	1	0	A
Thhalv10019930m	3527	T	A	0	1	100%	0	1	0	41	0.98	0	1	0	0	1	0	A
Thhalv10019931m	83	T	G	0	1	100%	0	1	0	41	0.98	0	1	0	0	1	0	G
Thhalv10019931m	167	A	G	0	1	100%	0	1	0	41	0.98	0	1	0	0	1	0	G
Thhalv10019931m	221	T	C	0	1	100%	0	1	0	41	0.98	0	1	0	0	1	0	C
Thhalv10019931m	2130	A	G	0	1	100%	0	1	0	41	0.98	0	1	0	0	1	0	G
Thhalv10019931m	2691	T	A	0	1	100%	0	1	0	41	0.98	0	1	0	0	1	0	A
Thhalv10019931m	2713	T	A	0	1	100%	0	1	0	41	0.98	0	1	0	0	1	0	A
Thhalv10019934m	2754	G	T	0	1	100%	0	1	0	41	0.98	0	1	0	0	1	0	T
Thhalv10019934m	2928	A	G	0	1	100%	0	1	0	41	0.98	0	1	0	0	1	0	G
Thhalv10019934m	3054	T	A	0	1	100%	0	1	0	41	0.98	0	1	0	0	1	0	A
Thhalv10019934m	3069	A	G	0	1	100%	0	1	0	41	0.98	0	1	0	0	1	0	G
Thhalv10019934m	3085	G	A	0	1	100%	0	1	0	41	0.98	0	1	0	0	1	0	A
Thhalv10019935m	3241	C	A	0	1	100%	0	1	0	41	0.98	0	1	0	0	1	0	A
Thhalv10019935m	3615	T	C	0	1	100%	0	1	0	41	0.98	0	1	0	0	1	0	C
Thhalv10019935m	3616	C	T	0	1	100%	0	1	0	41	0.98	0	1	0	0	1	0	T
Thhalv10019939m	91	T	C	0	1	100%	0	1	0	41	0.98	0	1	0	0	1	0	C
Thhalv10019939m	218	T	C	0	1	100%	0	1	0	41	0.98	0	1	0	0	1	0	C
Thhalv10019939m	296	C	T	0	1	100%	0	1	0	41	0.98	0	1	0	0	1	0	T
Thhalv10019939m	2708	C	G	0	1	100%	0	1	0	41	0.98	0	1	0	0	1	0	G
Thhalv10019941m	278	T	C	0	1	100%	0	1	0	41	0.98	0	1	0	0	1	0	C
Thhalv10019941m	554	G	A	0	1	100%	0	1	0	41	0.98	0	1	0	0	1	0	A
Thhalv10019941m	3052	C	T	0	1	100%	0	1	0	21	0.98	0	1	0	0	1	0	T
Thhalv10019941m	3236	A	G	0	1	100%	0	1	0	16	0.98	0	1	0	0	1	0	G
Thhalv10019941m	3511	A	G	0	1	100%	0	1	0	16	0.98	0	1	0	0	1	0	G
Thhalv10019941m	3563	C	T	0	1	100%	0	1	0	18	0.98	0	1	0	0	1	0	T
Thhalv10019943m	3258	C	A	0	1	100%	0	1	0	41	0.98	0	1	0	0	1	0	A
Thhalv10019944m	2123	G	A	0	1	100%	0	1	0	41	0.98	0	1	0	0	1	0	A
Thhalv10019944m	2190	T	A	0	1	100%	0	1	0	41	0.98	0	1	0	0	1	0	A
Thhalv10019944m	2384	T	A	0	1	100%	0	1	0	41	0.98	0	1	0	0	1	0	A
Thhalv10019944m	2514	A	C	0	1	100%	0	1	0	41	0.98	0	1	0	0	1	0	C
Thhalv10019944m	2651	A	G	0	1	100%	0	1	0	41	0.98	0	1	0	0	1	0	G
Thhalv10019944m	2674	A	G	0	1	100%	0	1	0	41	0.98	0	1	0	0	1	0	G
Thhalv10019944m	2786	G	A	0	1	100%	0	1	0	41	0.98	0	1	0	0	1	0	A
Thhalv10019944m	3044	G	T	0	1	100%	0	1	0	41	0.98	0	1	0	0	1	0	T
Thhalv10019944m	3047	T	G	0	1	100%	0	1	0	41	0.98	0	1	0	0	1	0	G
Thhalv10019944m	3490	A	T	0	1	100%	0	1	0	41	0.98	0	1	0	0	1	0	T
Thhalv10019944m	3557	A	T	0	1	100%	0	1	0	41	0.98	0	1	0	0	1	0	T
Thhalv10019944m	3558	T	A	0	1	100%	0	1	0	41	0.98	0	1	0	0	1	0	A
Thhalv10019947m	1026	A	G	0	1	100%	0	1	0	41	0.98	0	1	0	0	1	0	G
Thhalv10019947m	2553	T	A	0	1	100%	0	1	0	41	0.98	0	1	0	0	1	0	A
Thhalv10019948m	2917	T	C	0	1	100%	0	1	0	41	0.98	0	1	0	0	1	0	C
Thhalv10019948m	3146	G	A	0	1	100%	0	1	0	41	0.98	0	1	0	0	1	0	A
Thhalv10019948m	3557	A	T	0	1	100%	0	1	0	41	0.98	0	1	0	0	1	0	T
Thhalv10019950m	2885	C	G	0	1	100%	0	1	0	41	0.98	0	1	0	0	1	0	G
Thhalv10019950m	2927	A	G	0	1	100%	0	1	0	41	0.98	0	1	0	0	1	0	G
Thhalv10019951m	3264	T	A	0	1	100%	0	1	0	41	0.98	0	1	0	0	1	0	A
Thhalv10019952m	2420	T	A	0	1	100%	0	1	0	41	0.98	0	1	0	0	1	0	A
Thhalv10019952m	2454	G	A	0	1	100%	0	1	0	41	0.98	0	1	0	0	1	0	A
Thhalv10019952m	2733	A	G	0	1	100%	0	1	0	41	0.98	0	1	0	0	1	0	G
Thhalv10019952m	2800	T	C	0	1	100%	0	1	0	41	0.98	0	1	0	0	1	0	C
Thhalv10019952m	3291	G	T	0	1	100%	0	1	0	41	0.98	0	1	0	0	1	0	T
Thhalv10019953m	1805	T	A	0	1	100%	0	1	0	41	0.98	0	1	0	0	1	0	A
Thhalv10019953m	2129	A	C	0	1	100%	0	1	0	41	0.98	0	1	0	0	1	0	C
Thhalv10019954m	3325	T	A	0	1	100%	0	1	0	41	0.98	0	1	0	0	1	0	A
Thhalv10019954m	3428	T	A	0	1	100%	0	1	0	41	0.98	0	1	0	0	1	0	A
Thhalv10019955m	398	C	A	0	1	100%	0	1	0	41	0.98	0	1	0	0	1	0	A
Thhalv10019955m	401	C	A	0	1	100%	0	1	0	41	0.98	0	1	0	0	1	0	A
Thhalv10019955m	402	T	A	0	1	100%	0	1	0	41	0.98	0	1	0	0	1	0	A
Thhalv10019955m	403	T	A	0	1	100%	0	1	0	41	0.98	0	1	0	0	1	0	A
Thhalv10019955m	406	C	A	0	1	100%	0	1	0	41	0.98	0	1	0	0	1	0	A
Thhalv10019955m	408	C	A	0	1	100%	0	1	0	41	0.98	0	1	0	0	1	0	A
Thhalv10019955m	2100	T	C	0	1	100%	0	1	0	41	0.98	0	1	0	0	1	0	C
Thhalv10019955m	2118	A	C	0	1	100%	0	1	0	41	0.98	0	1	0	0	1	0	C
Thhalv10019955m	2166	G	T	0	1	100%	0	1	0	41	0.98	0	1	0	0	1	0	T
Thhalv10019955m	2181	A	G	0	1	100%	0	1	0	41	0.98	0	1	0	0	1	0	G
Thhalv10019955m	2208	T	A	0	1	100%	0	1	0	41	0.98	0	1	0	0	1	0	A
Thhalv10019955m	2356	A	T	0	1	100%	0	1	0	41	0.98	0	1	0	0	1	0	T
Thhalv10019955m	2578	T	G	0	1	100%	0	1	0	21	0.98	0	1	0	0	1	0	G
Thhalv10019955m	3120	A	C	0	1	100%	0	1	0	21	0.98	0	1	0	0	1	0	C
Thhalv10019955m	3500	T	A	0	1	100%	0	1	0	0	0.98	0	1	0	0	1	0	A
Thhalv10019955m	3501	T	A	0	1	100%	0	1	0	0	0.98	0	1	0	0	1	0	A
Thhalv10019956m	2787	C	T	0	1	100%	0	1	0	41	0.98	0	1	0	0	1	0	T
Thhalv10019956m	3281	A	T	0	1	100%	0	1	0	41	0.98	0	1	0	0	1	0	T
Thhalv10019958m	128	A	T	0	1	100%	0	1	0	41	0.98	0	1	0	0	1	0	T
Thhalv10019958m	3226	T	A	0	1	100%	0	1	0	21	0.98	0	1	0	0	1	0	A
Thhalv10019960m	39	T	A	0	1	100%	0	1	0	41	0.98	0	1	0	0	1	0	A
Thhalv10019960m	581	A	G	0	1	100%	0	1	0	41	0.98	0	1	0	0	1	0	G
Thhalv10019960m	2907	A	G	0	1	100%	0	1	0	41	0.98	0	1	0	0	1	0	G
Thhalv10019960m	2986	G	A	0	1	100%	0	1	0	41	0.98	0	1	0	0	1	0	A
Thhalv10019960m	3054	C	G	0	1	100%	0	1	0	41	0.98	0	1	0	0	1	0	G
Thhalv10019960m	3063	T	G	0	1	100%	0	1	0	41	0.98	0	1	0	0	1	0	G
Thhalv10019960m	3065	C	G	0	1	100%	0	1	0	41	0.98	0	1	0	0	1	0	G
Thhalv10019960m	3068	C	G	0	1	100%	0	1	0	41	0.98	0	1	0	0	1	0	G
Thhalv10019960m	3070	A	G	0	1	100%	0	1	0	41	0.98	0	1	0	0	1	0	G
Thhalv10019960m	3117	A	G	0	1	100%	0	1	0	41	0.98	0	1	0	0	1	0	G
Thhalv10019961m	1275	G	A	0	1	100%	0	1	0	41	0.98	0	1	0	0	1	0	A
Thhalv10019961m	2657	T	C	0	1	100%	0	1	0	11	0.98	0	1	0	0	1	0	C
Thhalv10019961m	2716	C	A	0	1	100%	0	1	0	7	0.98	0	1	0	0	1	0	A
Thhalv10019967m	41	A	G	0	1	100%	0	1	0	41	0.98	0	1	0	0	1	0	G
Thhalv10019967m	64	C	T	0	1	100%	0	1	0	41	0.98	0	1	0	0	1	0	T
Thhalv10019967m	137	G	A	0	1	100%	0	1	0	41	0.98	0	1	0	0	1	0	A
Thhalv10019967m	2453	A	G	0	1	100%	0	1	0	41	0.98	0	1	0	0	1	0	G
Thhalv10019967m	3299	G	C	0	1	100%	0	1	0	21	0.98	0	1	0	0	1	0	C
Thhalv10019967m	3376	T	A	0	1	100%	0	1	0	15	0.98	0	1	0	0	1	0	A
Thhalv10019969m	24	G	T	0	1	100%	0	1	0	41	0.98	0	1	0	0	1	0	T
Thhalv10019969m	60	T	C	0	1	100%	0	1	0	41	0.98	0	1	0	0	1	0	C
Thhalv10019969m	80	C	G	0	1	100%	0	1	0	41	0.98	0	1	0	0	1	0	G
Thhalv10019969m	85	T	C	0	1	100%	0	1	0	41	0.98	0	1	0	0	1	0	C
Thhalv10019969m	141	C	T	0	1	100%	0	1	0	41	0.98	0	1	0	0	1	0	T
Thhalv10019969m	150	T	C	0	1	100%	0	1	0	41	0.98	0	1	0	0	1	0	C
Thhalv10019969m	161	G	C	0	1	100%	0	1	0	41	0.98	0	1	0	0	1	0	C
Thhalv10019969m	182	T	G	0	1	100%	0	1	0	41	0.98	0	1	0	0	1	0	G
Thhalv10019969m	186	C	G	0	1	100%	0	1	0	41	0.98	0	1	0	0	1	0	G
Thhalv10019969m	187	C	T	0	1	100%	0	1	0	41	0.98	0	1	0	0	1	0	T
Thhalv10019969m	219	T	C	0	1	100%	0	1	0	41	0.98	0	1	0	0	1	0	C
Thhalv10019969m	256	A	T	0	1	100%	0	1	0	41	0.98	0	1	0	0	1	0	T
Thhalv10019969m	296	C	G	0	1	100%	0	1	0	41	0.98	0	1	0	0	1	0	G
Thhalv10019971m	192	T	A	0	1	100%	0	1	0	41	0.98	0	1	0	0	1	0	A
Thhalv10019971m	2425	C	G	0	1	100%	0	1	0	41	0.98	0	1	0	0	1	0	G
Thhalv10019971m	2431	G	A	0	1	100%	0	1	0	41	0.98	0	1	0	0	1	0	A
Thhalv10019971m	2731	A	T	0	1	100%	0	1	0	41	0.98	0	1	0	0	1	0	T
Thhalv10019973m	2871	T	A	0	1	100%	0	1	0	41	0.98	0	1	0	0	1	0	A
Thhalv10019975m	2415	A	G	0	1	100%	0	1	0	41	0.98	0	1	0	0	1	0	G
Thhalv10019975m	2459	A	G	0	1	100%	0	1	0	41	0.98	0	1	0	0	1	0	G
Thhalv10019975m	3521	G	A	0	1	100%	0	1	0	41	0.98	0	1	0	0	1	0	A
Thhalv10019976m	2332	T	C	0	1	100%	0	1	0	41	0.98	0	1	0	0	1	0	C
Thhalv10019976m	2399	C	A	0	1	100%	0	1	0	41	0.98	0	1	0	0	1	0	A
Thhalv10019978m	363	T	G	0	1	100%	0	1	0	41	0.98	0	1	0	0	1	0	G
Thhalv10019978m	2847	G	A	0	1	100%	0	1	0	41	0.98	0	1	0	0	1	0	A
Thhalv10019980m	2552	A	G	0	1	100%	0	1	0	41	0.98	0	1	0	0	1	0	G
Thhalv10019980m	3319	G	T	0	2	100%	0	1	0	22	0.98	0	1	0	0	2	0	T
Thhalv10019980m	3326	C	T	0	2	100%	0	1	0	22	0.98	0	1	0	0	2	0	T
Thhalv10019980m	3562	T	A	0	1	100%	0	1	0	18	0.98	0	1	0	0	1	0	A
Thhalv10019982m	368	G	T	0	1	100%	0	1	0	41	0.98	0	1	0	0	1	0	T
Thhalv10019983m	1055	G	T	0	1	100%	0	1	0	41	0.98	0	1	0	0	0	1	T
Thhalv10019983m	1064	T	C	0	1	100%	0	1	0	41	0.98	0	1	0	0	0	1	C
Thhalv10019983m	1138	A	G	0	1	100%	0	1	0	41	0.98	0	1	0	0	0	1	G
Thhalv10019983m	1183	C	T	0	1	100%	0	1	0	41	0.98	0	1	0	0	0	1	T
Thhalv10019983m	1222	A	G	0	1	100%	0	1	0	41	0.98	0	1	0	0	0	1	G
Thhalv10019983m	1233	A	G	0	1	100%	0	1	0	41	0.98	0	1	0	0	0	1	G
Thhalv10019983m	1247	A	G	0	1	100%	0	1	0	41	0.98	0	1	0	0	0	1	G
Thhalv10019983m	1292	A	G	0	1	100%	0	1	0	41	0.98	0	1	0	0	0	1	G
Thhalv10019984m	211	A	G	0	1	100%	0	1	0	41	0.98	0	1	0	0	1	0	G
Thhalv10019984m	402	G	A	0	2	100%	0	1	0	41	0.98	0	1	0	0	2	0	A
Thhalv10019984m	3183	T	C	0	1	100%	0	1	0	16	0.98	0	1	0	0	1	0	C
Thhalv10019985m	2518	G	T	0	1	100%	0	1	0	41	0.98	0	1	0	0	1	0	T
Thhalv10019985m	2522	T	G	0	1	100%	0	1	0	41	0.98	0	1	0	0	1	0	G
Thhalv10019985m	2937	T	A	0	1	100%	0	1	0	41	0.98	0	1	0	0	1	0	A
Thhalv10019987m	1425	A	G	0	1	100%	0	1	0	41	0.98	0	1	0	0	0	1	G
Thhalv10019987m	1435	A	G	0	1	100%	0	1	0	41	0.98	0	1	0	0	0	1	G
Thhalv10019987m	1455	C	T	0	1	100%	0	1	0	41	0.98	0	1	0	0	0	1	T
Thhalv10019987m	2832	T	C	0	1	100%	0	1	0	41	0.98	0	1	0	0	1	0	C
Thhalv10019987m	2994	T	A	0	1	100%	0	1	0	41	0.98	0	1	0	0	1	0	A
Thhalv10019988m	236	A	G	0	1	100%	0	1	0	41	0.98	0	1	0	0	1	0	G
Thhalv10019988m	3008	G	A	0	1	100%	0	1	0	21	0.98	0	1	0	0	1	0	A
Thhalv10019988m	3152	T	A	0	1	100%	0	1	0	18	0.98	0	1	0	0	1	0	A
Thhalv10019988m	3159	G	A	0	1	100%	0	1	0	5	0.98	0	1	0	0	1	0	A
Thhalv10019990m	2337	T	G	0	1	100%	0	1	0	21	0.98	0	1	0	0	1	0	G
Thhalv10019990m	2359	T	A	0	1	100%	0	1	0	41	0.98	0	1	0	0	1	0	A
Thhalv10019990m	2477	T	A	0	1	100%	0	1	0	18	0.98	0	1	0	0	1	0	A
Thhalv10019990m	2507	A	G	0	1	100%	0	1	0	21	0.98	0	1	0	0	1	0	G
Thhalv10019990m	2635	G	A	0	1	100%	0	1	0	21	0.98	0	1	0	0	1	0	A
Thhalv10019990m	2710	T	C	0	1	100%	0	1	0	18	0.98	0	1	0	0	1	0	C
Thhalv10019992m	23	T	A	0	1	100%	0	1	0	41	0.98	0	1	0	0	1	0	A
Thhalv10019992m	25	G	A	0	1	100%	0	1	0	41	0.98	0	1	0	0	1	0	A
Thhalv10019992m	84	G	A	0	1	100%	0	1	0	41	0.98	0	1	0	0	1	0	A
Thhalv10019992m	2673	G	A	0	1	100%	0	1	0	41	0.98	0	1	0	0	1	0	A
Thhalv10019992m	2786	C	A	0	1	100%	0	1	0	41	0.98	0	1	0	0	1	0	A
Thhalv10019992m	2788	G	A	0	1	100%	0	1	0	41	0.98	0	1	0	0	1	0	A
Thhalv10019992m	2798	T	A	0	1	100%	0	1	0	41	0.98	0	1	0	0	1	0	A
Thhalv10019992m	2834	A	T	0	1	100%	0	1	0	41	0.98	0	1	0	0	1	0	T
Thhalv10019994m	20	G	T	0	1	100%	0	1	0	41	0.98	0	1	0	0	0	1	T
Thhalv10019994m	46	G	C	0	1	100%	0	1	0	41	0.98	0	1	0	0	0	1	C
Thhalv10019996m	23	G	A	0	1	100%	0	1	0	41	0.98	0	1	0	0	1	0	A
Thhalv10019996m	279	G	A	0	1	100%	0	1	0	41	0.98	0	1	0	0	1	0	A
Thhalv10019996m	2244	T	C	0	1	100%	0	1	0	41	0.98	0	1	0	0	1	0	C
Thhalv10019996m	2454	G	A	0	1	100%	0	1	0	41	0.98	0	1	0	0	1	0	A
Thhalv10019996m	2742	T	C	0	1	100%	0	1	0	41	0.98	0	1	0	0	1	0	C
Thhalv10019997m	644	G	A	0	1	100%	0	1	0	41	0.98	0	1	0	0	1	0	A
Thhalv10019997m	772	T	C	0	1	100%	0	1	0	41	0.98	0	1	0	0	1	0	C
Thhalv10019997m	2262	C	A	0	1	100%	0	1	0	12	0.98	0	1	0	0	1	0	A
Thhalv10019998m	2333	T	A	0	1	100%	0	1	0	41	0.98	0	1	0	0	1	0	A
Thhalv10019998m	2367	G	A	0	1	100%	0	1	0	41	0.98	0	1	0	0	1	0	A
Thhalv10019998m	3543	A	T	0	1	100%	0	1	0	0	0.98	0	1	0	0	0	1	T
Thhalv10019998m	3544	A	T	0	1	100%	0	1	0	0	0.98	0	1	0	0	0	1	T
Thhalv10019998m	3545	A	T	0	1	100%	0	1	0	0	0.98	0	1	0	0	0	1	T
Thhalv10019999m	2541	C	A	0	1	100%	0	1	0	41	0.98	0	1	0	0	1	0	A
Thhalv10019999m	2548	T	A	0	1	100%	0	1	0	41	0.98	0	1	0	0	1	0	A
Thhalv10019999m	2615	G	A	0	1	100%	0	1	0	41	0.98	0	1	0	0	1	0	A
Thhalv10019999m	2642	T	A	0	1	100%	0	1	0	41	0.98	0	1	0	0	1	0	A
Thhalv10019999m	2687	T	A	0	1	100%	0	1	0	41	0.98	0	1	0	0	1	0	A
Thhalv10019999m	2753	T	A	0	1	100%	0	1	0	41	0.98	0	1	0	0	1	0	A
Thhalv10019999m	2885	C	A	0	1	100%	0	1	0	41	0.98	0	1	0	0	1	0	A
Thhalv10020002m	272	A	G	0	1	100%	0	1	0	41	0.98	0	1	0	0	1	0	G
Thhalv10020002m	2211	T	C	0	1	100%	0	1	0	41	0.98	0	1	0	0	1	0	C
Thhalv10020002m	2212	G	T	0	1	100%	0	1	0	41	0.98	0	1	0	0	1	0	T
Thhalv10020002m	2213	C	A	0	1	100%	0	1	0	41	0.98	0	1	0	0	1	0	A
Thhalv10020002m	3017	T	A	0	1	100%	0	1	0	41	0.98	0	1	0	0	1	0	A
Thhalv10020003m	2312	A	G	0	1	100%	0	1	0	41	0.98	0	1	0	0	1	0	G
Thhalv10020003m	3341	T	C	0	1	100%	0	1	0	41	0.98	0	1	0	0	1	0	C
Thhalv10020004m	2300	T	C	0	1	100%	0	1	0	41	0.98	0	1	0	0	1	0	C
Thhalv10020004m	2663	C	A	0	1	100%	0	1	0	41	0.98	0	1	0	0	1	0	A
Thhalv10020004m	2664	T	A	0	1	100%	0	1	0	41	0.98	0	1	0	0	1	0	A
Thhalv10020004m	2888	T	G	0	1	100%	0	1	0	41	0.98	0	1	0	0	1	0	G
Thhalv10020005m	2765	G	A	0	1	100%	0	1	0	41	0.98	0	1	0	0	1	0	A
Thhalv10020005m	2859	T	A	0	1	100%	0	1	0	41	0.98	0	1	0	0	1	0	A
Thhalv10020006m	479	A	G	0	1	100%	0	1	0	41	0.98	0	1	0	0	1	0	G
Thhalv10020007m	2544	G	A	0	1	100%	0	1	0	41	0.98	0	1	0	0	1	0	A
Thhalv10020007m	2623	C	A	0	1	100%	0	1	0	41	0.98	0	1	0	0	1	0	A
Thhalv10020007m	2830	G	A	0	1	100%	0	1	0	41	0.98	0	1	0	0	1	0	A
Thhalv10020007m	2831	A	G	0	1	100%	0	1	0	41	0.98	0	1	0	0	1	0	G
Thhalv10020009m	15	T	A	0	1	100%	0	1	0	41	0.98	0	1	0	0	1	0	A
Thhalv10020009m	2127	T	A	0	1	100%	0	1	0	41	0.98	0	1	0	0	1	0	A
Thhalv10020012m	2365	G	A	0	1	100%	0	1	0	41	0.98	0	1	0	0	1	0	A
Thhalv10020012m	2797	C	T	0	1	100%	0	1	0	41	0.98	0	1	0	0	1	0	T
Thhalv10020012m	2933	T	C	0	1	100%	0	1	0	41	0.98	0	1	0	0	1	0	C
Thhalv10020012m	3166	G	A	0	1	100%	0	1	0	41	0.98	0	1	0	0	1	0	A
Thhalv10020012m	3167	T	A	0	1	100%	0	1	0	41	0.98	0	1	0	0	1	0	A
Thhalv10020014m	2385	A	G	0	1	100%	0	1	0	41	0.98	0	1	0	0	1	0	G
Thhalv10020015m	2116	A	G	0	1	100%	0	1	0	41	0.98	0	1	0	0	1	0	G
Thhalv10020016m	2412	T	G	0	1	100%	0	1	0	41	0.98	0	1	0	0	1	0	G
Thhalv10020017m	2544	G	A	0	1	100%	0	1	0	41	0.98	0	1	0	0	1	0	A
Thhalv10020019m	1889	A	G	0	1	100%	0	1	0	41	0.98	0	1	0	0	1	0	G
Thhalv10020019m	2021	C	A	0	1	100%	0	1	0	41	0.98	0	1	0	0	1	0	A
Thhalv10020020m	39	A	T	0	1	100%	0	1	0	41	0.98	0	1	0	0	1	0	T
Thhalv10020020m	77	G	A	0	1	100%	0	1	0	41	0.98	0	1	0	0	1	0	A
Thhalv10020020m	78	A	G	0	1	100%	0	1	0	41	0.98	0	1	0	0	1	0	G
Thhalv10020020m	81	C	T	0	1	100%	0	1	0	41	0.98	0	1	0	0	1	0	T
Thhalv10020020m	83	C	A	0	1	100%	0	1	0	41	0.98	0	1	0	0	1	0	A
Thhalv10020020m	94	T	A	0	1	100%	0	1	0	41	0.98	0	1	0	0	1	0	A
Thhalv10020020m	114	A	G	0	1	100%	0	1	0	41	0.98	0	1	0	0	1	0	G
Thhalv10020020m	117	T	C	0	1	100%	0	1	0	41	0.98	0	1	0	0	1	0	C
Thhalv10020020m	118	G	A	0	1	100%	0	1	0	41	0.98	0	1	0	0	1	0	A
Thhalv10020020m	119	T	A	0	1	100%	0	1	0	41	0.98	0	1	0	0	1	0	A
Thhalv10020020m	120	T	A	0	1	100%	0	1	0	41	0.98	0	1	0	0	1	0	A
Thhalv10020020m	122	A	C	0	1	100%	0	1	0	41	0.98	0	1	0	0	1	0	C
Thhalv10020020m	130	G	T	0	1	100%	0	1	0	41	0.98	0	1	0	0	1	0	T
Thhalv10020020m	144	G	C	0	1	100%	0	1	0	41	0.98	0	1	0	0	1	0	C
Thhalv10020020m	164	A	G	0	1	100%	0	1	0	41	0.98	0	1	0	0	1	0	G
Thhalv10020020m	174	T	G	0	1	100%	0	1	0	41	0.98	0	1	0	0	1	0	G
Thhalv10020021m	2024	T	C	0	1	100%	0	1	0	41	0.98	0	1	0	0	1	0	C
Thhalv10020021m	2264	T	A	0	1	100%	0	1	0	41	0.98	0	1	0	0	1	0	A
Thhalv10020021m	2268	T	A	0	1	100%	0	1	0	41	0.98	0	1	0	0	1	0	A
Thhalv10020021m	2269	C	A	0	1	100%	0	1	0	41	0.98	0	1	0	0	1	0	A
Thhalv10020021m	2286	T	A	0	1	100%	0	1	0	41	0.98	0	1	0	0	1	0	A
Thhalv10020021m	2330	T	A	0	1	100%	0	1	0	41	0.98	0	1	0	0	1	0	A
Thhalv10020021m	2611	G	C	0	1	100%	0	1	0	41	0.98	0	1	0	0	1	0	C
Thhalv10020021m	3015	T	A	0	1	100%	0	1	0	41	0.98	0	1	0	0	1	0	A
Thhalv10020021m	3169	G	A	0	1	100%	0	1	0	41	0.98	0	1	0	0	1	0	A
Thhalv10020022m	50	T	A	0	1	100%	0	1	0	41	0.98	0	1	0	0	1	0	A
Thhalv10020022m	3045	C	A	0	1	100%	0	1	0	41	0.98	0	1	0	0	1	0	A
Thhalv10020022m	3058	C	A	0	1	100%	0	1	0	0	0.98	0	1	0	0	1	0	A
Thhalv10020022m	3281	A	C	0	1	100%	0	1	0	41	0.98	0	1	0	0	0	1	C
Thhalv10020024m	2002	T	A	0	1	100%	0	1	0	41	0.98	0	1	0	0	1	0	A
Thhalv10020024m	2756	T	A	0	1	100%	0	1	0	41	0.98	0	1	0	0	1	0	A
Thhalv10020025m	210	A	C	0	1	100%	0	1	0	41	0.98	0	1	0	0	1	0	C
Thhalv10020025m	2291	A	G	0	1	100%	0	1	0	41	0.98	0	1	0	0	1	0	G
Thhalv10020025m	2757	T	A	0	1	100%	0	1	0	21	0.98	0	1	0	0	1	0	A
Thhalv10020028m	159	C	T	0	1	100%	0	1	0	41	0.98	0	1	0	0	1	0	T
Thhalv10020028m	380	T	A	0	1	100%	0	1	0	41	0.98	0	1	0	0	1	0	A
Thhalv10020028m	902	G	A	0	1	100%	0	1	0	41	0.98	0	1	0	0	1	0	A
Thhalv10020029m	1972	A	G	0	1	100%	0	1	0	41	0.98	0	1	0	0	1	0	G
Thhalv10020029m	1974	C	A	0	1	100%	0	1	0	41	0.98	0	1	0	0	1	0	A
Thhalv10020029m	1982	T	A	0	1	100%	0	1	0	41	0.98	0	1	0	0	1	0	A
Thhalv10020029m	1991	G	T	0	1	100%	0	1	0	41	0.98	0	1	0	0	1	0	T
Thhalv10020029m	2032	A	G	0	1	100%	0	1	0	41	0.98	0	1	0	0	1	0	G
Thhalv10020029m	2305	T	C	0	1	100%	0	1	0	41	0.98	0	1	0	0	1	0	C
Thhalv10020029m	2749	T	A	0	1	100%	0	1	0	41	0.98	0	1	0	0	1	0	A
Thhalv10020031m	193	T	G	0	1	100%	0	1	0	41	0.98	0	1	0	0	1	0	G
Thhalv10020031m	385	C	T	0	1	100%	0	1	0	41	0.98	0	1	0	0	1	0	T
Thhalv10020032m	2018	C	T	0	1	100%	0	1	0	41	0.98	0	1	0	0	1	0	T
Thhalv10020032m	2088	C	A	0	1	100%	0	1	0	41	0.98	0	1	0	0	1	0	A
Thhalv10020032m	2145	T	C	0	1	100%	0	1	0	41	0.98	0	1	0	0	1	0	C
Thhalv10020032m	2296	C	G	0	1	100%	0	1	0	41	0.98	0	1	0	0	1	0	G
Thhalv10020032m	2314	C	T	0	1	100%	0	1	0	41	0.98	0	1	0	0	1	0	T
Thhalv10020032m	2407	C	T	0	1	100%	0	1	0	41	0.98	0	1	0	0	1	0	T
Thhalv10020032m	2843	T	C	0	1	100%	0	1	0	41	0.98	0	1	0	0	1	0	C
Thhalv10020032m	2883	A	C	0	1	100%	0	1	0	41	0.98	0	1	0	0	1	0	C
Thhalv10020033m	346	A	G	0	1	100%	0	1	0	41	0.98	0	1	0	0	1	0	G
Thhalv10020033m	631	G	C	0	1	100%	0	1	0	41	0.98	0	1	0	0	1	0	C
Thhalv10020033m	881	G	A	0	1	100%	0	1	0	41	0.98	0	1	0	0	1	0	A
Thhalv10020033m	940	C	T	0	1	100%	0	1	0	41	0.98	0	1	0	0	1	0	T
Thhalv10020033m	1144	A	G	0	1	100%	0	1	0	14	0.98	0	1	0	0	1	0	G
Thhalv10020033m	1241	T	C	0	1	100%	0	1	0	21	0.98	0	1	0	0	1	0	C
Thhalv10020033m	1324	A	G	0	1	100%	0	1	0	14	0.98	0	1	0	0	1	0	G
Thhalv10020033m	2026	G	A	0	1	100%	0	1	0	41	0.98	0	1	0	0	1	0	A
Thhalv10020033m	2716	C	T	0	4	100%	0	1	0	14	0.98	0	1	0	0	4	0	T
Thhalv10020034m	2871	G	A	0	1	100%	0	1	0	41	0.98	0	1	0	0	1	0	A
Thhalv10020035m	2130	T	A	0	1	100%	0	1	0	41	0.98	0	1	0	0	1	0	A
Thhalv10020035m	2140	T	A	0	1	100%	0	1	0	41	0.98	0	1	0	0	1	0	A
Thhalv10020035m	2147	T	A	0	1	100%	0	1	0	41	0.98	0	1	0	0	1	0	A
Thhalv10020035m	2151	C	A	0	1	100%	0	1	0	41	0.98	0	1	0	0	1	0	A
Thhalv10020035m	2153	T	A	0	1	100%	0	1	0	41	0.98	0	1	0	0	1	0	A
Thhalv10020035m	2171	T	A	0	1	100%	0	1	0	41	0.98	0	1	0	0	1	0	A
Thhalv10020035m	2234	T	A	0	1	100%	0	1	0	41	0.98	0	1	0	0	1	0	A
Thhalv10020035m	2777	C	A	0	1	100%	0	1	0	41	0.98	0	1	0	0	1	0	A
Thhalv10020035m	2798	G	A	0	1	100%	0	1	0	41	0.98	0	1	0	0	1	0	A
Thhalv10020035m	2835	G	A	0	1	100%	0	1	0	41	0.98	0	1	0	0	1	0	A
Thhalv10020035m	2836	C	A	0	1	100%	0	1	0	41	0.98	0	1	0	0	1	0	A
Thhalv10020035m	2837	C	A	0	1	100%	0	1	0	41	0.98	0	1	0	0	1	0	A
Thhalv10020035m	2838	T	A	0	1	100%	0	1	0	41	0.98	0	1	0	0	1	0	A
Thhalv10020035m	2841	T	A	0	1	100%	0	1	0	41	0.98	0	1	0	0	1	0	A
Thhalv10020035m	2844	G	A	0	1	100%	0	1	0	41	0.98	0	1	0	0	1	0	A
Thhalv10020035m	2852	T	A	0	1	100%	0	1	0	41	0.98	0	1	0	0	1	0	A
Thhalv10020035m	2857	G	A	0	1	100%	0	1	0	41	0.98	0	1	0	0	1	0	A
Thhalv10020035m	2859	T	A	0	1	100%	0	1	0	41	0.98	0	1	0	0	1	0	A
Thhalv10020035m	2862	G	A	0	1	100%	0	1	0	41	0.98	0	1	0	0	1	0	A
Thhalv10020035m	2868	G	A	0	1	100%	0	1	0	41	0.98	0	1	0	0	1	0	A
Thhalv10020035m	2871	G	A	0	1	100%	0	1	0	41	0.98	0	1	0	0	1	0	A
Thhalv10020036m	309	C	A	0	1	100%	0	1	0	41	0.98	0	1	0	0	1	0	A
Thhalv10020037m	210	G	A	0	1	100%	0	1	0	41	0.98	0	1	0	0	1	0	A
Thhalv10020037m	266	A	T	0	1	100%	0	1	0	41	0.98	0	1	0	0	1	0	T
Thhalv10020037m	267	T	A	0	1	100%	0	1	0	41	0.98	0	1	0	0	1	0	A
Thhalv10020039m	1671	A	G	0	1	100%	0	1	0	41	0.98	0	1	0	0	1	0	G
Thhalv10020040m	2106	G	A	0	1	100%	0	1	0	41	0.98	0	1	0	0	1	0	A
Thhalv10020040m	2635	T	A	0	1	100%	0	1	0	41	0.98	0	1	0	0	1	0	A
Thhalv10020040m	2647	T	A	0	1	100%	0	1	0	41	0.98	0	1	0	0	1	0	A
Thhalv10020040m	2764	T	A	0	1	100%	0	1	0	41	0.98	0	1	0	0	1	0	A
Thhalv10020040m	2874	G	C	0	1	100%	0	1	0	41	0.98	0	1	0	0	1	0	C
Thhalv10020041m	2521	A	T	0	1	100%	0	1	0	41	0.98	0	1	0	0	1	0	T
Thhalv10020041m	2530	G	A	0	1	100%	0	1	0	41	0.98	0	1	0	0	1	0	A
Thhalv10020041m	2531	A	G	0	1	100%	0	1	0	41	0.98	0	1	0	0	1	0	G
Thhalv10020041m	2570	T	A	0	1	100%	0	1	0	41	0.98	0	1	0	0	1	0	A
Thhalv10020041m	2573	A	T	0	1	100%	0	1	0	41	0.98	0	1	0	0	1	0	T
Thhalv10020042m	1674	A	C	0	1	100%	0	1	0	41	0.98	0	1	0	0	1	0	C
Thhalv10020042m	1676	G	A	0	1	100%	0	1	0	41	0.98	0	1	0	0	1	0	A
Thhalv10020042m	1873	T	G	0	1	100%	0	1	0	41	0.98	0	1	0	0	1	0	G
Thhalv10020042m	1875	T	C	0	1	100%	0	1	0	41	0.98	0	1	0	0	1	0	C
Thhalv10020042m	1909	G	T	0	1	100%	0	1	0	41	0.98	0	1	0	0	1	0	T
Thhalv10020042m	1926	T	A	0	1	100%	0	1	0	41	0.98	0	1	0	0	1	0	A
Thhalv10020042m	1934	A	T	0	1	100%	0	1	0	41	0.98	0	1	0	0	1	0	T
Thhalv10020042m	1935	C	T	0	1	100%	0	1	0	41	0.98	0	1	0	0	1	0	T
Thhalv10020042m	1952	T	C	0	1	100%	0	1	0	41	0.98	0	1	0	0	1	0	C
Thhalv10020042m	2453	T	A	0	1	100%	0	1	0	41	0.98	0	1	0	0	1	0	A
Thhalv10020042m	2545	A	C	0	1	100%	0	1	0	41	0.98	0	1	0	0	1	0	C
Thhalv10020042m	2586	C	G	0	1	100%	0	1	0	41	0.98	0	1	0	0	1	0	G
Thhalv10020042m	2650	A	G	0	1	100%	0	1	0	41	0.98	0	1	0	0	1	0	G
Thhalv10020042m	2945	G	A	0	1	100%	0	1	0	41	0.98	0	1	0	0	1	0	A
Thhalv10020042m	2965	T	A	0	1	100%	0	1	0	41	0.98	0	1	0	0	1	0	A
Thhalv10020042m	2982	T	A	0	1	100%	0	1	0	41	0.98	0	1	0	0	1	0	A
Thhalv10020042m	3002	G	A	0	1	100%	0	1	0	41	0.98	0	1	0	0	1	0	A
Thhalv10020042m	3039	G	A	0	1	100%	0	1	0	41	0.98	0	1	0	0	1	0	A
Thhalv10020042m	3061	T	A	0	1	100%	0	1	0	41	0.98	0	1	0	0	1	0	A
Thhalv10020042m	3087	T	A	0	1	100%	0	1	0	41	0.98	0	1	0	0	1	0	A
Thhalv10020042m	3098	T	A	0	1	100%	0	1	0	41	0.98	0	1	0	0	1	0	A
Thhalv10020042m	3182	T	A	0	1	100%	0	1	0	41	0.98	0	1	0	0	1	0	A
Thhalv10020042m	3212	T	C	0	1	100%	0	1	0	41	0.98	0	1	0	0	1	0	C
Thhalv10020042m	3219	C	T	0	1	100%	0	1	0	41	0.98	0	1	0	0	1	0	T
Thhalv10020042m	3255	A	T	0	1	100%	0	1	0	41	0.98	0	1	0	0	1	0	T
Thhalv10020042m	3260	A	G	0	1	100%	0	1	0	41	0.98	0	1	0	0	1	0	G
Thhalv10020042m	3293	C	T	0	1	100%	0	1	0	41	0.98	0	1	0	0	1	0	T
Thhalv10020047m	138	G	A	0	1	100%	0	1	0	41	0.98	0	1	0	0	1	0	A
Thhalv10020047m	492	G	A	0	1	100%	0	1	0	41	0.98	0	1	0	0	1	0	A
Thhalv10020047m	631	A	G	0	1	100%	0	1	0	41	0.98	0	1	0	0	1	0	G
Thhalv10020047m	641	A	G	0	1	100%	0	1	0	41	0.98	0	1	0	0	1	0	G
Thhalv10020047m	2634	C	A	0	1	100%	0	1	0	41	0.98	0	1	0	0	1	0	A
Thhalv10020053m	1863	T	A	0	1	100%	0	1	0	41	0.98	0	1	0	0	1	0	A
Thhalv10020053m	2149	A	G	0	1	100%	0	1	0	41	0.98	0	1	0	0	1	0	G
Thhalv10020053m	2474	G	A	0	1	100%	0	1	0	41	0.98	0	1	0	0	1	0	A
Thhalv10020053m	2512	T	A	0	1	100%	0	1	0	41	0.98	0	1	0	0	1	0	A
Thhalv10020055m	188	C	A	0	1	100%	0	1	0	41	0.98	0	1	0	0	1	0	A
Thhalv10020055m	2279	T	C	0	1	100%	0	1	0	41	0.98	0	1	0	0	1	0	C
Thhalv10020055m	2367	G	A	0	2	100%	0	1	0	41	0.98	0	1	0	0	2	0	A
Thhalv10020055m	2908	T	A	0	1	100%	0	1	0	14	0.98	0	1	0	0	1	0	A
Thhalv10020055m	2979	C	A	0	1	100%	0	1	0	14	0.98	0	1	0	0	1	0	A
Thhalv10020056m	2019	C	A	0	1	100%	0	1	0	21	0.98	0	1	0	0	1	0	A
Thhalv10020056m	3257	C	A	0	1	100%	0	1	0	41	0.98	0	1	0	0	1	0	A
Thhalv10020057m	1768	T	A	0	1	100%	0	1	0	41	0.98	0	1	0	0	1	0	A
Thhalv10020057m	2162	T	A	0	1	100%	0	1	0	41	0.98	0	1	0	0	1	0	A
Thhalv10020057m	2419	G	A	0	1	100%	0	1	0	41	0.98	0	1	0	0	1	0	A
Thhalv10020058m	553	T	A	0	1	100%	0	1	0	41	0.98	0	1	0	0	1	0	A
Thhalv10020058m	579	G	A	0	1	100%	0	1	0	41	0.98	0	1	0	0	1	0	A
Thhalv10020061m	2674	C	T	0	1	100%	0	1	0	41	0.98	0	1	0	0	1	0	T
Thhalv10020063m	574	G	A	0	1	100%	0	1	0	41	0.98	0	1	0	0	1	0	A
Thhalv10020063m	875	G	A	0	1	100%	0	1	0	41	0.98	0	1	0	0	1	0	A
Thhalv10020065m	1960	G	A	0	1	100%	0	1	0	41	0.98	0	1	0	0	1	0	A
Thhalv10020065m	2912	T	A	0	1	100%	0	1	0	41	0.98	0	1	0	0	1	0	A
Thhalv10020065m	3013	A	G	0	1	100%	0	1	0	41	0.98	0	1	0	0	1	0	G
Thhalv10020067m	138	C	A	0	1	100%	0	1	0	41	0.98	0	1	0	0	1	0	A
Thhalv10020067m	139	G	A	0	1	100%	0	1	0	41	0.98	0	1	0	0	1	0	A
Thhalv10020067m	141	G	A	0	1	100%	0	1	0	41	0.98	0	1	0	0	1	0	A
Thhalv10020067m	2591	A	G	0	1	100%	0	1	0	41	0.98	0	1	0	0	1	0	G
Thhalv10020069m	2108	A	G	0	1	100%	0	1	0	41	0.98	0	1	0	0	1	0	G
Thhalv10020069m	2292	T	A	0	1	100%	0	1	0	41	0.98	0	1	0	0	1	0	A
Thhalv10020071m	1598	A	G	0	1	100%	0	1	0	41	0.98	0	1	0	0	1	0	G
Thhalv10020071m	1623	A	G	0	1	100%	0	1	0	41	0.98	0	1	0	0	1	0	G
Thhalv10020071m	1699	G	T	0	1	100%	0	1	0	41	0.98	0	1	0	0	1	0	T
Thhalv10020071m	1836	G	A	0	1	100%	0	1	0	41	0.98	0	1	0	0	1	0	A
Thhalv10020071m	1837	T	A	0	1	100%	0	1	0	41	0.98	0	1	0	0	1	0	A
Thhalv10020071m	2207	A	G	0	1	100%	0	1	0	41	0.98	0	1	0	0	1	0	G
Thhalv10020071m	2342	G	A	0	1	100%	0	1	0	41	0.98	0	1	0	0	1	0	A
Thhalv10020072m	1682	T	C	0	1	100%	0	1	0	41	0.98	0	1	0	0	1	0	C
Thhalv10020072m	1936	G	A	0	1	100%	0	1	0	41	0.98	0	1	0	0	1	0	A
Thhalv10020074m	7	C	A	0	1	100%	0	1	0	41	0.98	0	1	0	0	1	0	A
Thhalv10020074m	347	G	A	0	1	100%	0	1	0	41	0.98	0	1	0	0	1	0	A
Thhalv10020074m	680	C	A	0	1	100%	0	1	0	41	0.98	0	1	0	0	1	0	A
Thhalv10020074m	698	T	C	0	1	100%	0	1	0	41	0.98	0	1	0	0	1	0	C
Thhalv10020074m	821	T	A	0	1	100%	0	1	0	41	0.98	0	1	0	0	1	0	A
Thhalv10020074m	869	C	T	0	1	100%	0	1	0	41	0.98	0	1	0	0	1	0	T
Thhalv10020074m	2108	G	T	0	1	100%	0	1	0	41	0.98	0	1	0	0	1	0	T
Thhalv10020074m	2144	G	A	0	1	100%	0	1	0	41	0.98	0	1	0	0	1	0	A
Thhalv10020076m	2235	T	A	0	1	100%	0	1	0	41	0.98	0	1	0	0	1	0	A
Thhalv10020076m	2248	G	A	0	1	100%	0	1	0	41	0.98	0	1	0	0	1	0	A
Thhalv10020076m	2276	C	A	0	1	100%	0	1	0	41	0.98	0	1	0	0	1	0	A
Thhalv10020076m	2277	A	C	0	1	100%	0	1	0	41	0.98	0	1	0	0	1	0	C
Thhalv10020076m	2454	T	A	0	1	100%	0	1	0	41	0.98	0	1	0	0	1	0	A
Thhalv10020076m	2529	C	A	0	1	100%	0	1	0	41	0.98	0	1	0	0	1	0	A
Thhalv10020077m	1710	T	A	0	1	100%	0	1	0	41	0.98	0	1	0	0	1	0	A
Thhalv10020077m	1714	T	A	0	1	100%	0	1	0	41	0.98	0	1	0	0	1	0	A
Thhalv10020077m	1973	T	A	0	1	100%	0	1	0	41	0.98	0	1	0	0	1	0	A
Thhalv10020079m	1750	C	T	0	1	100%	0	1	0	41	0.98	0	1	0	0	1	0	T
Thhalv10020079m	2062	C	G	0	1	100%	0	1	0	41	0.98	0	1	0	0	1	0	G
Thhalv10020079m	2508	G	A	0	1	100%	0	1	0	41	0.98	0	1	0	0	1	0	A
Thhalv10020079m	2510	T	A	0	1	100%	0	1	0	41	0.98	0	1	0	0	1	0	A
Thhalv10020079m	2512	T	A	0	1	100%	0	1	0	41	0.98	0	1	0	0	1	0	A
Thhalv10020079m	2514	T	A	0	1	100%	0	1	0	41	0.98	0	1	0	0	1	0	A
Thhalv10020082m	1628	C	A	0	1	100%	0	1	0	41	0.98	0	1	0	0	1	0	A
Thhalv10020082m	1801	G	A	0	1	100%	0	1	0	41	0.98	0	1	0	0	1	0	A
Thhalv10020082m	2188	T	A	0	1	100%	0	1	0	41	0.98	0	1	0	0	1	0	A
Thhalv10020082m	2319	T	A	0	1	100%	0	1	0	41	0.98	0	1	0	0	1	0	A
Thhalv10020082m	2576	G	A	0	1	100%	0	1	0	41	0.98	0	1	0	0	1	0	A
Thhalv10020083m	805	T	G	0	1	100%	0	1	0	41	0.98	0	1	0	0	1	0	G
Thhalv10020083m	1485	C	T	0	1	100%	0	1	0	41	0.98	0	1	0	0	1	0	T
Thhalv10020083m	1908	C	T	0	2	100%	0	1	0	41	0.98	0	1	0	0	2	0	T
Thhalv10020083m	1929	T	C	0	2	100%	0	1	0	18	0.98	0	1	0	0	2	0	C
Thhalv10020083m	1935	G	C	0	2	100%	0	1	0	13	0.98	0	1	0	0	2	0	C
Thhalv10020083m	1950	T	C	0	2	100%	0	1	0	18	0.98	0	1	0	0	2	0	C
Thhalv10020083m	1971	T	C	0	2	100%	0	1	0	16	0.98	0	1	0	0	2	0	C
Thhalv10020083m	2055	G	T	0	2	100%	0	1	0	41	0.98	0	1	0	0	2	0	T
Thhalv10020083m	2067	T	C	0	2	100%	0	1	0	21	0.98	0	1	0	0	2	0	C
Thhalv10020083m	2193	C	A	0	2	100%	0	1	0	41	0.98	0	1	0	0	2	0	A
Thhalv10020085m	671	C	T	0	1	100%	0	1	0	41	0.98	0	1	0	0	1	0	T
Thhalv10020085m	800	C	G	0	1	100%	0	1	0	41	0.98	0	1	0	0	1	0	G
Thhalv10020085m	801	T	G	0	1	100%	0	1	0	41	0.98	0	1	0	0	1	0	G
Thhalv10020085m	1049	T	G	0	1	100%	0	1	0	41	0.98	0	1	0	0	1	0	G
Thhalv10020085m	1061	A	C	0	1	100%	0	1	0	41	0.98	0	1	0	0	1	0	C
Thhalv10020085m	1062	C	A	0	1	100%	0	1	0	41	0.98	0	1	0	0	1	0	A
Thhalv10020085m	1585	T	A	0	1	100%	0	1	0	41	0.98	0	1	0	0	1	0	A
Thhalv10020085m	2587	T	A	0	1	100%	0	1	0	3	0.98	0	1	0	0	1	0	A
Thhalv10020085m	2623	T	A	0	1	100%	0	1	0	21	0.98	0	1	0	0	1	0	A
Thhalv10020086m	1434	T	A	0	1	100%	0	1	0	41	0.98	0	1	0	0	1	0	A
Thhalv10020086m	2462	A	C	0	1	100%	0	1	0	41	0.98	0	1	0	0	1	0	C
Thhalv10020086m	2721	A	T	0	1	100%	0	1	0	41	0.98	0	1	0	0	1	0	T
Thhalv10020089m	1816	T	A	0	1	100%	0	1	0	41	0.98	0	1	0	0	1	0	A
Thhalv10020089m	2343	G	A	0	1	100%	0	1	0	41	0.98	0	1	0	0	1	0	A
Thhalv10020089m	2455	C	A	0	1	100%	0	1	0	41	0.98	0	1	0	0	1	0	A
Thhalv10020090m	530	T	A	0	1	100%	0	1	0	41	0.98	0	1	0	0	1	0	A
Thhalv10020090m	1580	T	A	0	1	100%	0	1	0	41	0.98	0	1	0	0	1	0	A
Thhalv10020090m	1773	A	G	0	1	100%	0	1	0	41	0.98	0	1	0	0	1	0	G
Thhalv10020091m	495	A	G	0	1	100%	0	1	0	41	0.98	0	1	0	0	0	1	G
Thhalv10020091m	544	T	C	0	1	100%	0	1	0	41	0.98	0	1	0	0	0	1	C
Thhalv10020091m	549	A	G	0	1	100%	0	1	0	41	0.98	0	1	0	0	0	1	G
Thhalv10020092m	8	C	A	0	1	100%	0	1	0	41	0.98	0	1	0	0	1	0	A
Thhalv10020096m	1765	T	A	0	1	100%	0	1	0	41	0.98	0	1	0	0	1	0	A
Thhalv10020096m	1982	T	A	0	1	100%	0	1	0	41	0.98	0	1	0	0	1	0	A
Thhalv10020096m	2455	T	G	0	1	100%	0	1	0	41	0.98	0	1	0	0	1	0	G
Thhalv10020096m	2494	A	T	0	2	100%	0	1	0	41	0.98	0	1	0	0	2	0	T
Thhalv10020096m	2495	C	T	0	2	100%	0	1	0	41	0.98	0	1	0	0	2	0	T
Thhalv10020096m	2509	G	A	0	2	100%	0	1	0	41	0.98	0	1	0	0	2	0	A
Thhalv10020096m	2645	C	T	0	2	100%	0	1	0	28	0.98	0	1	0	0	2	0	T
Thhalv10020099m	68	T	C	0	1	100%	0	1	0	41	0.98	0	1	0	0	1	0	C
Thhalv10020099m	76	G	A	0	1	100%	0	1	0	41	0.98	0	1	0	0	1	0	A
Thhalv10020099m	78	G	A	0	1	100%	0	1	0	41	0.98	0	1	0	0	1	0	A
Thhalv10020099m	89	T	G	0	1	100%	0	1	0	41	0.98	0	1	0	0	1	0	G
Thhalv10020099m	94	T	G	0	1	100%	0	1	0	41	0.98	0	1	0	0	1	0	G
Thhalv10020099m	97	A	G	0	1	100%	0	1	0	41	0.98	0	1	0	0	1	0	G
Thhalv10020099m	98	C	A	0	1	100%	0	1	0	41	0.98	0	1	0	0	1	0	A
Thhalv10020099m	108	T	C	0	1	100%	0	1	0	41	0.98	0	1	0	0	1	0	C
Thhalv10020099m	117	C	G	0	1	100%	0	1	0	41	0.98	0	1	0	0	1	0	G
Thhalv10020099m	131	A	T	0	1	100%	0	1	0	41	0.98	0	1	0	0	1	0	T
Thhalv10020099m	150	A	G	0	1	100%	0	1	0	41	0.98	0	1	0	0	1	0	G
Thhalv10020099m	152	C	T	0	1	100%	0	1	0	41	0.98	0	1	0	0	1	0	T
Thhalv10020099m	180	A	G	0	1	100%	0	1	0	41	0.98	0	1	0	0	1	0	G
Thhalv10020099m	183	G	C	0	1	100%	0	1	0	41	0.98	0	1	0	0	1	0	C
Thhalv10020099m	210	G	A	0	1	100%	0	1	0	41	0.98	0	1	0	0	1	0	A
Thhalv10020099m	215	T	A	0	1	100%	0	1	0	41	0.98	0	1	0	0	1	0	A
Thhalv10020099m	266	G	T	0	1	100%	0	1	0	41	0.98	0	1	0	0	1	0	T
Thhalv10020099m	301	G	A	0	1	100%	0	1	0	41	0.98	0	1	0	0	1	0	A
Thhalv10020099m	313	A	G	0	1	100%	0	1	0	41	0.98	0	1	0	0	1	0	G
Thhalv10020099m	320	A	T	0	1	100%	0	1	0	41	0.98	0	1	0	0	1	0	T
Thhalv10020099m	346	A	C	0	1	100%	0	1	0	41	0.98	0	1	0	0	1	0	C
Thhalv10020099m	356	T	A	0	1	100%	0	1	0	41	0.98	0	1	0	0	1	0	A
Thhalv10020099m	359	G	A	0	1	100%	0	1	0	41	0.98	0	1	0	0	1	0	A
Thhalv10020099m	374	T	C	0	1	100%	0	1	0	41	0.98	0	1	0	0	1	0	C
Thhalv10020099m	377	A	G	0	1	100%	0	1	0	41	0.98	0	1	0	0	1	0	G
Thhalv10020099m	384	T	G	0	1	100%	0	1	0	41	0.98	0	1	0	0	1	0	G
Thhalv10020099m	385	A	C	0	1	100%	0	1	0	41	0.98	0	1	0	0	1	0	C
Thhalv10020099m	392	T	G	0	1	100%	0	1	0	41	0.98	0	1	0	0	1	0	G
Thhalv10020099m	398	T	A	0	1	100%	0	1	0	41	0.98	0	1	0	0	1	0	A
Thhalv10020105m	568	T	A	0	1	100%	0	1	0	41	0.98	0	1	0	0	1	0	A
Thhalv10020106m	42	C	T	0	1	100%	0	1	0	41	0.98	0	1	0	0	1	0	T
Thhalv10020106m	2003	T	A	0	1	100%	0	1	0	41	0.98	0	1	0	0	1	0	A
Thhalv10020107m	20	T	A	0	1	100%	0	1	0	41	0.98	0	1	0	0	1	0	A
Thhalv10020107m	25	A	T	0	1	100%	0	1	0	41	0.98	0	1	0	0	1	0	T
Thhalv10020107m	48	C	A	0	1	100%	0	1	0	41	0.98	0	1	0	0	1	0	A
Thhalv10020107m	49	A	C	0	1	100%	0	1	0	41	0.98	0	1	0	0	1	0	C
Thhalv10020107m	637	C	G	0	1	100%	0	1	0	41	0.98	0	1	0	0	1	0	G
Thhalv10020107m	2220	G	C	0	1	100%	0	1	0	21	0.98	0	1	0	0	1	0	C
Thhalv10020107m	2531	C	A	0	1	100%	0	1	0	16	0.98	0	1	0	0	1	0	A
Thhalv10020110m	2288	C	A	0	1	100%	0	1	0	41	0.98	0	1	0	0	1	0	A
Thhalv10020111m	2363	C	T	0	1	100%	0	1	0	21	0.98	0	1	0	0	1	0	T
Thhalv10020113m	1387	C	A	0	1	100%	0	1	0	41	0.98	0	1	0	0	1	0	A
Thhalv10020113m	1585	A	G	0	1	100%	0	1	0	41	0.98	0	1	0	0	1	0	G
Thhalv10020113m	1770	G	A	0	1	100%	0	1	0	41	0.98	0	1	0	0	1	0	A
Thhalv10020113m	1782	T	A	0	1	100%	0	1	0	41	0.98	0	1	0	0	1	0	A
Thhalv10020114m	2272	T	C	0	1	100%	0	1	0	41	0.98	0	1	0	0	1	0	C
Thhalv10020118m	2294	A	G	0	1	100%	0	1	0	41	0.98	0	1	0	0	1	0	G
Thhalv10020118m	2296	A	G	0	1	100%	0	1	0	41	0.98	0	1	0	0	1	0	G
Thhalv10020119m	2111	G	A	0	1	100%	0	1	0	41	0.98	0	1	0	0	1	0	A
Thhalv10020121m	2500	G	A	0	1	100%	0	1	0	41	0.98	0	1	0	0	1	0	A
Thhalv10020121m	2550	T	G	0	1	100%	0	1	0	41	0.98	0	1	0	0	1	0	G
Thhalv10020121m	2621	T	A	0	1	100%	0	1	0	41	0.98	0	1	0	0	1	0	A
Thhalv10020121m	2630	G	A	0	1	100%	0	1	0	41	0.98	0	1	0	0	1	0	A
Thhalv10020121m	2817	T	C	0	1	100%	0	1	0	41	0.98	0	1	0	0	1	0	C
Thhalv10020121m	3035	A	T	0	1	100%	0	1	0	41	0.98	0	1	0	0	1	0	T
Thhalv10020122m	417	C	A	0	1	100%	0	1	0	41	0.98	0	1	0	0	1	0	A
Thhalv10020122m	557	C	G	0	1	100%	0	1	0	41	0.98	0	1	0	0	1	0	G
Thhalv10020122m	1815	C	T	0	1	100%	0	1	0	18	0.98	0	1	0	0	1	0	T
Thhalv10020122m	2489	C	G	0	1	100%	0	1	0	41	0.98	0	1	0	0	1	0	G
Thhalv10020122m	2535	C	A	0	1	100%	0	1	0	21	0.98	0	1	0	0	1	0	A
Thhalv10020127m	787	T	G	0	2	100%	0	1	0	41	0.98	0	1	0	0	2	0	G
Thhalv10020128m	2773	C	A	0	1	100%	0	1	0	41	0.98	0	1	0	0	1	0	A
Thhalv10020128m	2774	T	A	0	1	100%	0	1	0	41	0.98	0	1	0	0	1	0	A
Thhalv10020128m	2776	A	C	0	1	100%	0	1	0	41	0.98	0	1	0	0	1	0	C
Thhalv10020129m	295	T	A	0	1	100%	0	1	0	41	0.98	0	1	0	0	1	0	A
Thhalv10020129m	307	G	A	0	1	100%	0	1	0	41	0.98	0	1	0	0	1	0	A
Thhalv10020129m	1334	C	T	0	1	100%	0	1	0	41	0.98	0	1	0	0	1	0	T
Thhalv10020129m	1510	C	A	0	1	100%	0	1	0	41	0.98	0	1	0	0	1	0	A
Thhalv10020130m	2072	T	A	0	1	100%	0	1	0	41	0.98	0	1	0	0	1	0	A
Thhalv10020130m	2780	C	T	0	1	100%	0	1	0	41	0.98	0	1	0	0	1	0	T
Thhalv10020130m	2784	A	T	0	1	100%	0	1	0	41	0.98	0	1	0	0	1	0	T
Thhalv10020130m	2829	A	G	0	1	100%	0	1	0	41	0.98	0	1	0	0	1	0	G
Thhalv10020130m	2897	T	A	0	1	100%	0	1	0	41	0.98	0	1	0	0	1	0	A
Thhalv10020130m	2963	G	A	0	1	100%	0	1	0	41	0.98	0	1	0	0	1	0	A
Thhalv10020134m	1830	T	C	0	1	100%	0	1	0	41	0.98	0	1	0	0	1	0	C
Thhalv10020134m	1949	A	G	0	1	100%	0	1	0	41	0.98	0	1	0	0	1	0	G
Thhalv10020134m	2151	A	G	0	1	100%	0	1	0	41	0.98	0	1	0	0	1	0	G
Thhalv10020134m	2178	A	C	0	1	100%	0	1	0	41	0.98	0	1	0	0	1	0	C
Thhalv10020137m	42	T	A	0	1	100%	0	1	0	41	0.98	0	1	0	0	1	0	A
Thhalv10020138m	1817	A	G	0	1	100%	0	1	0	41	0.98	0	1	0	0	1	0	G
Thhalv10020138m	2316	A	T	0	1	100%	0	1	0	41	0.98	0	1	0	0	1	0	T
Thhalv10020139m	284	T	A	0	1	100%	0	1	0	41	0.98	0	1	0	0	1	0	A
Thhalv10020139m	1718	T	C	0	1	100%	0	1	0	41	0.98	0	1	0	0	1	0	C
Thhalv10020141m	2302	C	T	0	1	100%	0	1	0	21	0.98	0	1	0	0	1	0	T
Thhalv10020143m	76	A	T	0	1	100%	0	1	0	41	0.98	0	1	0	0	1	0	T
Thhalv10020143m	185	T	A	0	1	100%	0	1	0	41	0.98	0	1	0	0	1	0	A
Thhalv10020145m	126	A	T	0	1	100%	0	1	0	41	0.98	0	1	0	0	1	0	T
Thhalv10020145m	158	G	A	0	1	100%	0	1	0	41	0.98	0	1	0	0	1	0	A
Thhalv10020145m	510	C	T	0	1	100%	0	1	0	41	0.98	0	1	0	0	1	0	T
Thhalv10020145m	811	G	A	0	1	100%	0	1	0	16	0.98	0	1	0	0	1	0	A
Thhalv10020145m	827	T	A	0	1	100%	0	1	0	21	0.98	0	1	0	0	1	0	A
Thhalv10020145m	840	G	A	0	1	100%	0	1	0	21	0.98	0	1	0	0	1	0	A
Thhalv10020145m	852	G	A	0	1	100%	0	1	0	20	0.98	0	1	0	0	1	0	A
Thhalv10020145m	857	G	A	0	1	100%	0	1	0	27	0.98	0	1	0	0	1	0	A
Thhalv10020145m	880	T	A	0	1	100%	0	1	0	18	0.98	0	1	0	0	1	0	A
Thhalv10020145m	909	G	C	0	1	100%	0	1	0	37	0.98	0	1	0	0	1	0	C
Thhalv10020145m	916	G	T	0	1	100%	0	1	0	21	0.98	0	1	0	0	1	0	T
Thhalv10020145m	1088	G	A	0	1	100%	0	1	0	21	0.98	0	1	0	0	1	0	A
Thhalv10020145m	1118	G	A	0	1	100%	0	1	0	21	0.98	0	1	0	0	1	0	A
Thhalv10020145m	1134	G	A	0	1	100%	0	1	0	14	0.98	0	1	0	0	1	0	A
Thhalv10020145m	1199	C	T	0	1	100%	0	1	0	21	0.98	0	1	0	0	1	0	T
Thhalv10020145m	2651	G	A	0	1	100%	0	1	0	15	0.98	0	1	0	0	1	0	A
Thhalv10020145m	2681	A	G	0	1	100%	0	1	0	41	0.98	0	1	0	0	1	0	G
Thhalv10020146m	239	G	A	0	1	100%	0	1	0	41	0.98	0	1	0	0	1	0	A
Thhalv10020146m	2086	C	A	0	1	100%	0	1	0	41	0.98	0	1	0	0	1	0	A
Thhalv10020146m	2411	G	A	0	1	100%	0	1	0	41	0.98	0	1	0	0	1	0	A
Thhalv10020146m	2437	T	A	0	1	100%	0	1	0	41	0.98	0	1	0	0	1	0	A
Thhalv10020147m	52	T	A	0	1	100%	0	1	0	41	0.98	0	1	0	0	1	0	A
Thhalv10020147m	83	G	A	0	1	100%	0	1	0	41	0.98	0	1	0	0	1	0	A
Thhalv10020147m	142	G	A	0	1	100%	0	1	0	41	0.98	0	1	0	0	1	0	A
Thhalv10020147m	156	G	A	0	1	100%	0	1	0	41	0.98	0	1	0	0	1	0	A
Thhalv10020147m	165	G	A	0	1	100%	0	1	0	41	0.98	0	1	0	0	1	0	A
Thhalv10020147m	171	G	A	0	1	100%	0	1	0	41	0.98	0	1	0	0	1	0	A
Thhalv10020147m	173	G	A	0	1	100%	0	1	0	41	0.98	0	1	0	0	1	0	A
Thhalv10020147m	185	G	A	0	1	100%	0	1	0	41	0.98	0	1	0	0	1	0	A
Thhalv10020147m	194	T	A	0	1	100%	0	1	0	41	0.98	0	1	0	0	1	0	A
Thhalv10020147m	237	G	A	0	1	100%	0	1	0	41	0.98	0	1	0	0	1	0	A
Thhalv10020147m	256	G	A	0	1	100%	0	1	0	41	0.98	0	1	0	0	1	0	A
Thhalv10020147m	308	G	A	0	1	100%	0	1	0	41	0.98	0	1	0	0	1	0	A
Thhalv10020147m	314	G	A	0	1	100%	0	1	0	41	0.98	0	1	0	0	1	0	A
Thhalv10020147m	378	T	A	0	1	100%	0	1	0	41	0.98	0	1	0	0	1	0	A
Thhalv10020147m	492	G	A	0	1	100%	0	1	0	41	0.98	0	1	0	0	1	0	A
Thhalv10020147m	1738	A	G	0	1	100%	0	1	0	41	0.98	0	1	0	0	1	0	G
Thhalv10020147m	2413	T	A	0	1	100%	0	1	0	41	0.98	0	1	0	0	1	0	A
Thhalv10020149m	1758	A	G	0	1	100%	0	1	0	41	0.98	0	1	0	0	1	0	G
Thhalv10020149m	2000	A	C	0	1	100%	0	1	0	41	0.98	0	1	0	0	1	0	C
Thhalv10020150m	1498	G	A	0	1	100%	0	1	0	41	0.98	0	1	0	0	1	0	A
Thhalv10020150m	2294	T	A	0	1	100%	0	1	0	41	0.98	0	1	0	0	1	0	A
Thhalv10020150m	2351	G	A	0	1	100%	0	1	0	41	0.98	0	1	0	0	1	0	A
Thhalv10020150m	2352	T	G	0	1	100%	0	1	0	41	0.98	0	1	0	0	1	0	G
Thhalv10020152m	621	G	A	0	1	100%	0	1	0	41	0.98	0	1	0	0	1	0	A
Thhalv10020152m	656	G	A	0	1	100%	0	1	0	41	0.98	0	1	0	0	1	0	A
Thhalv10020152m	679	T	A	0	1	100%	0	1	0	41	0.98	0	1	0	0	1	0	A
Thhalv10020152m	693	C	A	0	1	100%	0	1	0	41	0.98	0	1	0	0	1	0	A
Thhalv10020152m	1417	T	A	0	1	100%	0	1	0	41	0.98	0	1	0	0	1	0	A
Thhalv10020152m	1449	T	A	0	1	100%	0	1	0	41	0.98	0	1	0	0	1	0	A
Thhalv10020153m	413	T	A	0	1	100%	0	1	0	41	0.98	0	1	0	0	1	0	A
Thhalv10020153m	634	A	G	0	1	100%	0	1	0	41	0.98	0	1	0	0	1	0	G
Thhalv10020153m	698	T	C	0	1	100%	0	1	0	41	0.98	0	1	0	0	1	0	C
Thhalv10020153m	850	A	G	0	1	100%	0	1	0	41	0.98	0	1	0	0	1	0	G
Thhalv10020153m	1800	A	G	0	3	100%	0	1	0	21	0.98	0	1	0	0	3	0	G
Thhalv10020153m	2525	A	C	0	1	100%	0	1	0	16	0.98	0	1	0	0	0	1	C
Thhalv10020153m	2612	A	T	0	1	100%	0	1	0	3	0.98	0	1	0	0	0	1	T
Thhalv10020154m	1917	C	A	0	1	100%	0	1	0	41	0.98	0	1	0	0	1	0	A
Thhalv10020154m	2074	T	A	0	1	100%	0	1	0	41	0.98	0	1	0	0	1	0	A
Thhalv10020154m	2130	T	A	0	1	100%	0	1	0	41	0.98	0	1	0	0	1	0	A
Thhalv10020156m	427	T	G	0	1	100%	0	1	0	41	0.98	0	1	0	0	1	0	G
Thhalv10020156m	494	T	A	0	1	100%	0	1	0	41	0.98	0	1	0	0	1	0	A
Thhalv10020156m	678	T	C	0	1	100%	0	1	0	41	0.98	0	1	0	0	1	0	C
Thhalv10020156m	1670	G	A	0	1	100%	0	1	0	18	0.98	0	1	0	0	1	0	A
Thhalv10020156m	1682	G	A	0	1	100%	0	1	0	5	0.98	0	1	0	0	1	0	A
Thhalv10020156m	1873	T	C	0	1	100%	0	1	0	16	0.98	0	1	0	0	1	0	C
Thhalv10020156m	1875	A	G	0	1	100%	0	1	0	16	0.98	0	1	0	0	1	0	G
Thhalv10020156m	1912	A	G	0	1	100%	0	1	0	16	0.98	0	1	0	0	1	0	G
Thhalv10020157m	432	T	C	0	1	100%	0	1	0	41	0.98	0	1	0	0	1	0	C
Thhalv10020157m	433	C	G	0	1	100%	0	1	0	41	0.98	0	1	0	0	1	0	G
Thhalv10020160m	858	T	A	0	1	100%	0	1	0	41	0.98	0	1	0	0	1	0	A
Thhalv10020161m	204	T	C	0	1	100%	0	1	0	41	0.98	0	1	0	0	1	0	C
Thhalv10020161m	788	T	A	0	1	100%	0	1	0	41	0.98	0	1	0	0	1	0	A
Thhalv10020161m	1062	A	G	0	1	100%	0	1	0	18	0.98	0	1	0	0	1	0	G
Thhalv10020161m	2264	G	A	0	1	100%	0	1	0	0	0.98	0	1	0	0	1	0	A
Thhalv10020161m	2265	C	A	0	1	100%	0	1	0	0	0.98	0	1	0	0	1	0	A
Thhalv10020161m	2267	T	A	0	1	100%	0	1	0	0	0.98	0	1	0	0	1	0	A
Thhalv10020162m	395	G	A	0	1	100%	0	1	0	41	0.98	0	1	0	0	1	0	A
Thhalv10020162m	464	G	A	0	1	100%	0	1	0	41	0.98	0	1	0	0	1	0	A
Thhalv10020162m	478	T	A	0	1	100%	0	1	0	41	0.98	0	1	0	0	1	0	A
Thhalv10020162m	507	T	A	0	1	100%	0	1	0	41	0.98	0	1	0	0	1	0	A
Thhalv10020162m	1731	A	G	0	1	100%	0	1	0	41	0.98	0	1	0	0	1	0	G
Thhalv10020162m	1783	T	G	0	1	100%	0	1	0	41	0.98	0	1	0	0	1	0	G
Thhalv10020162m	2473	T	A	0	1	100%	0	1	0	41	0.98	0	1	0	0	1	0	A
Thhalv10020162m	2681	T	A	0	1	100%	0	1	0	41	0.98	0	1	0	0	1	0	A
Thhalv10020163m	14	C	A	0	1	100%	0	1	0	41	0.98	0	1	0	0	1	0	A
Thhalv10020163m	1493	T	C	0	1	100%	0	1	0	21	0.98	0	1	0	0	1	0	C
Thhalv10020163m	1916	G	A	0	1	100%	0	1	0	21	0.98	0	1	0	0	1	0	A
Thhalv10020165m	2235	T	A	0	1	100%	0	1	0	41	0.98	0	1	0	0	1	0	A
Thhalv10020168m	1294	C	T	0	1	100%	0	1	0	41	0.98	0	1	0	0	1	0	T
Thhalv10020168m	1680	C	A	0	1	100%	0	1	0	41	0.98	0	1	0	0	1	0	A
Thhalv10020168m	1972	G	A	0	1	100%	0	1	0	21	0.98	0	1	0	0	1	0	A
Thhalv10020168m	2207	A	G	0	1	100%	0	1	0	41	0.98	0	1	0	0	1	0	G
Thhalv10020169m	555	G	A	0	1	100%	0	1	0	41	0.98	0	1	0	0	1	0	A
Thhalv10020169m	556	T	G	0	1	100%	0	1	0	41	0.98	0	1	0	0	1	0	G
Thhalv10020169m	1637	A	T	0	1	100%	0	1	0	41	0.98	0	1	0	0	1	0	T
Thhalv10020169m	2245	G	A	0	1	100%	0	1	0	41	0.98	0	1	0	0	1	0	A
Thhalv10020172m	1582	G	A	0	1	100%	0	1	0	41	0.98	0	1	0	0	1	0	A
Thhalv10020172m	2334	T	A	0	1	100%	0	1	0	21	0.98	0	1	0	0	1	0	A
Thhalv10020172m	2431	A	T	0	1	100%	0	1	0	0	0.98	0	1	0	0	1	0	T
Thhalv10020172m	2432	T	A	0	1	100%	0	1	0	0	0.98	0	1	0	0	1	0	A
Thhalv10020172m	2521	T	C	0	1	100%	0	1	0	21	0.98	0	1	0	0	1	0	C
Thhalv10020173m	2671	G	A	0	1	100%	0	1	0	41	0.98	0	1	0	0	1	0	A
Thhalv10020173m	2729	T	A	0	1	100%	0	1	0	41	0.98	0	1	0	0	1	0	A
Thhalv10020174m	1840	G	A	0	1	100%	0	1	0	21	0.98	0	1	0	0	1	0	A
Thhalv10020179m	906	G	A	0	1	100%	0	1	0	41	0.98	0	1	0	0	1	0	A
Thhalv10020179m	909	T	A	0	1	100%	0	1	0	41	0.98	0	1	0	0	1	0	A
Thhalv10020179m	913	C	A	0	1	100%	0	1	0	41	0.98	0	1	0	0	1	0	A
Thhalv10020179m	918	C	A	0	1	100%	0	1	0	41	0.98	0	1	0	0	1	0	A
Thhalv10020179m	919	C	A	0	1	100%	0	1	0	41	0.98	0	1	0	0	1	0	A
Thhalv10020179m	1660	T	C	0	1	100%	0	1	0	41	0.98	0	1	0	0	1	0	C
Thhalv10020179m	1706	T	C	0	1	100%	0	1	0	41	0.98	0	1	0	0	1	0	C
Thhalv10020181m	93	C	A	0	1	100%	0	1	0	41	0.98	0	1	0	0	1	0	A
Thhalv10020181m	496	G	A	0	1	100%	0	1	0	41	0.98	0	1	0	0	1	0	A
Thhalv10020181m	498	T	A	0	1	100%	0	1	0	41	0.98	0	1	0	0	1	0	A
Thhalv10020181m	1210	A	T	0	1	100%	0	1	0	41	0.98	0	1	0	0	1	0	T
Thhalv10020181m	1416	T	C	0	1	100%	0	1	0	41	0.98	0	1	0	0	1	0	C
Thhalv10020181m	1429	G	T	0	1	100%	0	1	0	41	0.98	0	1	0	0	1	0	T
Thhalv10020181m	1530	A	T	0	1	100%	0	1	0	41	0.98	0	1	0	0	1	0	T
Thhalv10020181m	1539	T	C	0	1	100%	0	1	0	41	0.98	0	1	0	0	1	0	C
Thhalv10020181m	1626	T	A	0	1	100%	0	1	0	41	0.98	0	1	0	0	1	0	A
Thhalv10020181m	1638	A	G	0	1	100%	0	1	0	41	0.98	0	1	0	0	1	0	G
Thhalv10020182m	687	G	T	0	1	100%	0	1	0	41	0.98	0	1	0	0	1	0	T
Thhalv10020182m	829	T	A	0	1	100%	0	1	0	41	0.98	0	1	0	0	1	0	A
Thhalv10020182m	871	A	T	0	1	100%	0	1	0	41	0.98	0	1	0	0	1	0	T
Thhalv10020182m	1864	C	T	0	1	100%	0	1	0	41	0.98	0	1	0	0	1	0	T
Thhalv10020186m	1522	G	A	0	1	100%	0	1	0	41	0.98	0	1	0	0	1	0	A
Thhalv10020186m	1743	A	G	0	1	100%	0	1	0	41	0.98	0	1	0	0	1	0	G
Thhalv10020187m	833	A	T	0	1	100%	0	1	0	41	0.98	0	1	0	0	1	0	T
Thhalv10020187m	834	T	A	0	1	100%	0	1	0	41	0.98	0	1	0	0	1	0	A
Thhalv10020187m	899	C	T	0	1	100%	0	1	0	41	0.98	0	1	0	0	1	0	T
Thhalv10020187m	1774	T	C	0	1	100%	0	1	0	41	0.98	0	1	0	0	1	0	C
Thhalv10020187m	1851	C	A	0	1	100%	0	1	0	41	0.98	0	1	0	0	1	0	A
Thhalv10020187m	1962	A	C	0	1	100%	0	1	0	41	0.98	0	1	0	0	1	0	C
Thhalv10020188m	1621	G	A	0	1	100%	0	1	0	41	0.98	0	1	0	0	1	0	A
Thhalv10020188m	1700	C	A	0	1	100%	0	1	0	41	0.98	0	1	0	0	1	0	A
Thhalv10020188m	1701	G	A	0	1	100%	0	1	0	41	0.98	0	1	0	0	1	0	A
Thhalv10020189m	199	T	A	0	1	100%	0	1	0	41	0.98	0	1	0	0	1	0	A
Thhalv10020190m	220	T	C	0	1	100%	0	1	0	41	0.98	0	1	0	0	1	0	C
Thhalv10020191m	2001	T	G	0	1	100%	0	1	0	41	0.98	0	1	0	0	1	0	G
Thhalv10020192m	1172	T	C	0	1	100%	0	1	0	41	0.98	0	1	0	0	1	0	C
Thhalv10020192m	1443	A	G	0	1	100%	0	1	0	41	0.98	0	1	0	0	1	0	G
Thhalv10020192m	1497	G	A	0	1	100%	0	1	0	41	0.98	0	1	0	0	1	0	A
Thhalv10020192m	1512	G	A	0	1	100%	0	1	0	41	0.98	0	1	0	0	1	0	A
Thhalv10020192m	1533	T	C	0	1	100%	0	1	0	41	0.98	0	1	0	0	1	0	C
Thhalv10020192m	1536	C	T	0	1	100%	0	1	0	41	0.98	0	1	0	0	1	0	T
Thhalv10020192m	1668	A	C	0	1	100%	0	1	0	41	0.98	0	1	0	0	1	0	C
Thhalv10020192m	1815	C	T	0	1	100%	0	1	0	41	0.98	0	1	0	0	1	0	T
Thhalv10020195m	26	T	A	0	1	100%	0	1	0	41	0.98	0	1	0	0	1	0	A
Thhalv10020195m	572	T	A	0	1	100%	0	1	0	41	0.98	0	1	0	0	1	0	A
Thhalv10020195m	765	C	T	0	1	100%	0	1	0	41	0.98	0	1	0	0	1	0	T
Thhalv10020197m	234	T	A	0	1	100%	0	1	0	41	0.98	0	1	0	0	1	0	A
Thhalv10020197m	724	C	A	0	1	100%	0	1	0	41	0.98	0	1	0	0	1	0	A
Thhalv10020197m	1810	C	T	0	1	100%	0	1	0	41	0.98	0	1	0	0	1	0	T
Thhalv10020200m	1611	G	C	0	1	100%	0	1	0	41	0.98	0	1	0	0	1	0	C
Thhalv10020200m	2093	T	A	0	1	100%	0	1	0	41	0.98	0	1	0	0	1	0	A
Thhalv10020201m	9	C	A	0	1	100%	0	1	0	41	0.98	0	1	0	0	1	0	A
Thhalv10020201m	10	T	A	0	1	100%	0	1	0	41	0.98	0	1	0	0	1	0	A
Thhalv10020201m	160	T	A	0	1	100%	0	1	0	41	0.98	0	1	0	0	1	0	A
Thhalv10020201m	427	C	A	0	1	100%	0	1	0	41	0.98	0	1	0	0	1	0	A
Thhalv10020201m	468	G	A	0	1	100%	0	1	0	41	0.98	0	1	0	0	1	0	A
Thhalv10020204m	1875	G	A	0	1	100%	0	1	0	41	0.98	0	1	0	0	1	0	A
Thhalv10020204m	2279	C	A	0	1	100%	0	1	0	41	0.98	0	1	0	0	1	0	A
Thhalv10020204m	2403	A	G	0	1	100%	0	1	0	41	0.98	0	1	0	0	1	0	G
Thhalv10020204m	2447	C	T	0	1	100%	0	1	0	41	0.98	0	1	0	0	1	0	T
Thhalv10020207m	609	G	A	0	1	100%	0	1	0	41	0.98	0	1	0	0	1	0	A
Thhalv10020207m	1290	A	C	0	1	100%	0	1	0	21	0.98	0	1	0	0	1	0	C
Thhalv10020207m	1436	T	C	0	1	100%	0	1	0	21	0.98	0	1	0	0	1	0	C
Thhalv10020209m	22	C	A	0	1	100%	0	1	0	41	0.98	0	1	0	0	1	0	A
Thhalv10020209m	538	T	A	0	1	100%	0	1	0	41	0.98	0	1	0	0	1	0	A
Thhalv10020209m	1099	G	C	0	1	100%	0	1	0	41	0.98	0	1	0	0	1	0	C
Thhalv10020209m	1229	A	C	0	1	100%	0	1	0	41	0.98	0	1	0	0	1	0	C
Thhalv10020209m	1257	G	A	0	1	100%	0	1	0	41	0.98	0	1	0	0	1	0	A
Thhalv10020211m	638	C	A	0	1	100%	0	1	0	41	0.98	0	1	0	0	1	0	A
Thhalv10020213m	437	G	A	0	1	100%	0	1	0	41	0.98	0	1	0	0	1	0	A
Thhalv10020213m	442	T	A	0	1	100%	0	1	0	41	0.98	0	1	0	0	1	0	A
Thhalv10020213m	444	C	A	0	1	100%	0	1	0	41	0.98	0	1	0	0	1	0	A
Thhalv10020213m	445	G	A	0	1	100%	0	1	0	41	0.98	0	1	0	0	1	0	A
Thhalv10020213m	564	T	A	0	1	100%	0	1	0	41	0.98	0	1	0	0	1	0	A
Thhalv10020213m	1959	T	G	0	1	100%	0	1	0	41	0.98	0	1	0	0	1	0	G
Thhalv10020214m	1367	G	A	0	1	100%	0	1	0	41	0.98	0	1	0	0	1	0	A
Thhalv10020214m	1368	G	A	0	1	100%	0	1	0	41	0.98	0	1	0	0	1	0	A
Thhalv10020214m	1370	T	A	0	1	100%	0	1	0	41	0.98	0	1	0	0	1	0	A
Thhalv10020214m	1371	C	A	0	1	100%	0	1	0	41	0.98	0	1	0	0	1	0	A
Thhalv10020214m	1521	T	C	0	1	100%	0	1	0	41	0.98	0	1	0	0	1	0	C
Thhalv10020214m	1641	T	C	0	1	100%	0	1	0	41	0.98	0	1	0	0	1	0	C
Thhalv10020215m	1467	T	G	0	1	100%	0	1	0	41	0.98	0	1	0	0	1	0	G
Thhalv10020216m	1750	T	A	0	1	100%	0	1	0	41	0.98	0	1	0	0	1	0	A
Thhalv10020216m	2106	T	A	0	1	100%	0	1	0	41	0.98	0	1	0	0	1	0	A
Thhalv10020216m	2538	G	A	0	1	100%	0	1	0	41	0.98	0	1	0	0	1	0	A
Thhalv10020216m	2540	A	G	0	1	100%	0	1	0	41	0.98	0	1	0	0	1	0	G
Thhalv10020218m	1647	A	G	0	1	100%	0	1	0	16	0.98	0	1	0	0	1	0	G
Thhalv10020218m	2080	G	A	0	1	100%	0	1	0	41	0.98	0	1	0	0	1	0	A
Thhalv10020218m	2166	T	A	0	1	100%	0	1	0	13	0.98	0	1	0	0	1	0	A
Thhalv10020218m	2176	T	A	0	1	100%	0	1	0	15	0.98	0	1	0	0	1	0	A
Thhalv10020218m	2200	T	A	0	1	100%	0	1	0	21	0.98	0	1	0	0	1	0	A
Thhalv10020218m	2206	C	A	0	1	100%	0	1	0	41	0.98	0	1	0	0	1	0	A
Thhalv10020218m	2209	C	A	0	1	100%	0	1	0	41	0.98	0	1	0	0	1	0	A
Thhalv10020219m	1675	G	A	0	1	100%	0	1	0	41	0.98	0	1	0	0	1	0	A
Thhalv10020220m	1502	C	A	0	1	100%	0	1	0	41	0.98	0	1	0	0	1	0	A
Thhalv10020222m	2109	A	T	0	1	100%	0	1	0	41	0.98	0	1	0	0	1	0	T
Thhalv10020224m	1032	A	G	0	1	100%	0	1	0	41	0.98	0	1	0	0	1	0	G
Thhalv10020224m	1473	A	C	0	1	100%	0	1	0	41	0.98	0	1	0	0	1	0	C
Thhalv10020226m	892	T	C	0	1	100%	0	1	0	41	0.98	0	1	0	0	1	0	C
Thhalv10020226m	1122	T	A	0	1	100%	0	1	0	41	0.98	0	1	0	0	1	0	A
Thhalv10020227m	2336	C	T	0	1	100%	0	1	0	41	0.98	0	1	0	0	1	0	T
Thhalv10020230m	1482	G	A	0	1	100%	0	1	0	41	0.98	0	1	0	0	1	0	A
Thhalv10020230m	2279	G	A	0	1	100%	0	1	0	41	0.98	0	1	0	0	1	0	A
Thhalv10020232m	642	G	T	0	1	100%	0	1	0	15	0.98	0	1	0	0	1	0	T
Thhalv10020232m	647	C	G	0	1	100%	0	1	0	4	0.98	0	1	0	0	1	0	G
Thhalv10020232m	648	C	T	0	1	100%	0	1	0	4	0.98	0	1	0	0	1	0	T
Thhalv10020233m	1681	C	A	0	1	100%	0	1	0	41	0.98	0	1	0	0	1	0	A
Thhalv10020233m	1857	A	G	0	1	100%	0	1	0	41	0.98	0	1	0	0	1	0	G
Thhalv10020234m	2432	G	A	0	2	100%	0	1	0	41	0.98	0	1	0	0	2	0	A
Thhalv10020236m	1464	C	A	0	1	100%	0	1	0	41	0.98	0	1	0	0	1	0	A
Thhalv10020236m	1476	G	A	0	1	100%	0	1	0	41	0.98	0	1	0	0	1	0	A
Thhalv10020236m	1484	T	A	0	1	100%	0	1	0	41	0.98	0	1	0	0	1	0	A
Thhalv10020238m	1042	C	A	0	1	100%	0	1	0	41	0.98	0	1	0	0	1	0	A
Thhalv10020238m	1044	G	A	0	1	100%	0	1	0	41	0.98	0	1	0	0	1	0	A
Thhalv10020238m	1047	G	A	0	1	100%	0	1	0	41	0.98	0	1	0	0	1	0	A
Thhalv10020238m	1185	T	A	0	1	100%	0	1	0	41	0.98	0	1	0	0	1	0	A
Thhalv10020238m	1258	T	A	0	1	100%	0	1	0	41	0.98	0	1	0	0	1	0	A
Thhalv10020240m	17	C	A	0	1	100%	0	1	0	41	0.98	0	1	0	0	1	0	A
Thhalv10020240m	246	G	A	0	1	100%	0	1	0	41	0.98	0	1	0	0	1	0	A
Thhalv10020240m	248	T	A	0	1	100%	0	1	0	41	0.98	0	1	0	0	1	0	A
Thhalv10020240m	249	G	A	0	1	100%	0	1	0	41	0.98	0	1	0	0	1	0	A
Thhalv10020240m	251	C	A	0	1	100%	0	1	0	41	0.98	0	1	0	0	1	0	A
Thhalv10020240m	253	T	A	0	1	100%	0	1	0	41	0.98	0	1	0	0	1	0	A
Thhalv10020240m	255	T	A	0	1	100%	0	1	0	41	0.98	0	1	0	0	1	0	A
Thhalv10020240m	258	C	A	0	1	100%	0	1	0	41	0.98	0	1	0	0	1	0	A
Thhalv10020240m	404	T	A	0	1	100%	0	1	0	41	0.98	0	1	0	0	1	0	A
Thhalv10020240m	654	C	A	0	1	100%	0	1	0	41	0.98	0	1	0	0	1	0	A
Thhalv10020241m	2409	T	C	0	1	100%	0	1	0	41	0.98	0	1	0	0	0	1	C
Thhalv10020242m	151	C	T	0	1	100%	0	1	0	41	0.98	0	1	0	0	1	0	T
Thhalv10020242m	181	T	A	0	1	100%	0	1	0	41	0.98	0	1	0	0	1	0	A
Thhalv10020242m	1907	C	A	0	1	100%	0	1	0	41	0.98	0	1	0	0	1	0	A
Thhalv10020242m	2033	G	A	0	1	100%	0	1	0	41	0.98	0	1	0	0	1	0	A
Thhalv10020242m	2041	G	A	0	1	100%	0	1	0	41	0.98	0	1	0	0	1	0	A
Thhalv10020247m	65	G	A	0	1	100%	0	1	0	41	0.98	0	1	0	0	1	0	A
Thhalv10020247m	428	G	A	0	1	100%	0	1	0	41	0.98	0	1	0	0	1	0	A
Thhalv10020247m	431	G	A	0	1	100%	0	1	0	41	0.98	0	1	0	0	1	0	A
Thhalv10020247m	437	G	A	0	1	100%	0	1	0	41	0.98	0	1	0	0	1	0	A
Thhalv10020247m	482	G	A	0	1	100%	0	1	0	41	0.98	0	1	0	0	1	0	A
Thhalv10020247m	485	G	A	0	1	100%	0	1	0	41	0.98	0	1	0	0	1	0	A
Thhalv10020247m	513	G	A	0	1	100%	0	1	0	41	0.98	0	1	0	0	1	0	A
Thhalv10020247m	596	C	A	0	1	100%	0	1	0	41	0.98	0	1	0	0	1	0	A
Thhalv10020247m	598	G	A	0	1	100%	0	1	0	41	0.98	0	1	0	0	1	0	A
Thhalv10020247m	600	G	A	0	1	100%	0	1	0	41	0.98	0	1	0	0	1	0	A
Thhalv10020247m	644	G	A	0	1	100%	0	1	0	41	0.98	0	1	0	0	1	0	A
Thhalv10020251m	1323	G	T	0	1	100%	0	1	0	41	0.98	0	1	0	0	1	0	T
Thhalv10020256m	1545	T	A	0	1	100%	0	1	0	41	0.98	0	1	0	0	1	0	A
Thhalv10020256m	1568	A	T	0	1	100%	0	1	0	41	0.98	0	1	0	0	1	0	T
Thhalv10020257m	192	C	A	0	1	100%	0	1	0	41	0.98	0	1	0	0	1	0	A
Thhalv10020257m	194	C	A	0	1	100%	0	1	0	41	0.98	0	1	0	0	1	0	A
Thhalv10020257m	196	C	A	0	1	100%	0	1	0	41	0.98	0	1	0	0	1	0	A
Thhalv10020257m	197	C	A	0	1	100%	0	1	0	41	0.98	0	1	0	0	1	0	A
Thhalv10020257m	199	C	A	0	1	100%	0	1	0	41	0.98	0	1	0	0	1	0	A
Thhalv10020257m	200	T	A	0	1	100%	0	1	0	41	0.98	0	1	0	0	1	0	A
Thhalv10020257m	234	T	G	0	1	100%	0	1	0	41	0.98	0	1	0	0	1	0	G
Thhalv10020257m	235	T	G	0	1	100%	0	1	0	41	0.98	0	1	0	0	1	0	G
Thhalv10020257m	593	C	T	0	1	100%	0	1	0	41	0.98	0	1	0	0	1	0	T
Thhalv10020257m	617	A	C	0	1	100%	0	1	0	41	0.98	0	1	0	0	1	0	C
Thhalv10020257m	619	C	A	0	1	100%	0	1	0	41	0.98	0	1	0	0	1	0	A
Thhalv10020257m	2093	T	C	0	1	100%	0	1	0	41	0.98	0	1	0	0	1	0	C
Thhalv10020257m	2161	T	C	0	1	100%	0	1	0	41	0.98	0	1	0	0	1	0	C
Thhalv10020257m	2190	T	C	0	1	100%	0	1	0	41	0.98	0	1	0	0	1	0	C
Thhalv10020258m	1018	A	G	0	2	100%	0	1	0	31	0.98	0	1	0	0	2	0	G
Thhalv10020258m	1465	T	C	0	1	100%	0	1	0	41	0.98	0	1	0	0	1	0	C
Thhalv10020258m	1570	T	C	0	1	100%	0	1	0	18	0.98	0	1	0	0	1	0	C
Thhalv10020258m	1576	C	A	0	1	100%	0	1	0	21	0.98	0	1	0	0	1	0	A
Thhalv10020258m	1642	A	G	0	1	100%	0	1	0	13	0.98	0	1	0	0	1	0	G
Thhalv10020258m	1903	C	T	0	1	100%	0	1	0	21	0.98	0	1	0	0	1	0	T
Thhalv10020258m	1909	T	C	0	1	100%	0	1	0	41	0.98	0	1	0	0	1	0	C
Thhalv10020259m	1723	A	C	0	1	100%	0	1	0	41	0.98	0	1	0	0	1	0	C
Thhalv10020259m	1745	A	G	0	1	100%	0	1	0	41	0.98	0	1	0	0	1	0	G
Thhalv10020260m	342	C	T	0	1	100%	0	1	0	41	0.98	0	1	0	0	1	0	T
Thhalv10020260m	343	T	C	0	1	100%	0	1	0	41	0.98	0	1	0	0	1	0	C
Thhalv10020260m	541	T	A	0	1	100%	0	1	0	41	0.98	0	1	0	0	1	0	A
Thhalv10020260m	1147	C	A	0	1	100%	0	1	0	41	0.98	0	1	0	0	1	0	A
Thhalv10020260m	2254	A	G	0	1	100%	0	1	0	41	0.98	0	1	0	0	1	0	G
Thhalv10020262m	9	T	A	0	1	100%	0	1	0	41	0.98	0	1	0	0	1	0	A
Thhalv10020262m	11	G	A	0	1	100%	0	1	0	41	0.98	0	1	0	0	1	0	A
Thhalv10020262m	42	C	A	0	1	100%	0	1	0	41	0.98	0	1	0	0	1	0	A
Thhalv10020262m	253	C	A	0	1	100%	0	1	0	41	0.98	0	1	0	0	1	0	A
Thhalv10020262m	256	C	A	0	1	100%	0	1	0	41	0.98	0	1	0	0	1	0	A
Thhalv10020262m	439	C	A	0	1	100%	0	1	0	41	0.98	0	1	0	0	1	0	A
Thhalv10020262m	1271	G	A	0	1	100%	0	1	0	41	0.98	0	1	0	0	1	0	A
Thhalv10020262m	1345	G	A	0	1	100%	0	1	0	41	0.98	0	1	0	0	1	0	A
Thhalv10020262m	1370	A	G	0	1	100%	0	1	0	41	0.98	0	1	0	0	1	0	G
Thhalv10020262m	1519	T	A	0	1	100%	0	1	0	41	0.98	0	1	0	0	1	0	A
Thhalv10020262m	1663	G	A	0	1	100%	0	1	0	41	0.98	0	1	0	0	1	0	A
Thhalv10020262m	1705	G	A	0	1	100%	0	1	0	41	0.98	0	1	0	0	1	0	A
Thhalv10020262m	1717	T	C	0	1	100%	0	1	0	41	0.98	0	1	0	0	1	0	C
Thhalv10020262m	1786	A	C	0	1	100%	0	1	0	41	0.98	0	1	0	0	1	0	C
Thhalv10020262m	1789	G	A	0	1	100%	0	1	0	41	0.98	0	1	0	0	1	0	A
Thhalv10020262m	2144	C	T	0	1	100%	0	1	0	41	0.98	0	1	0	0	1	0	T
Thhalv10020264m	149	T	A	0	1	100%	0	1	0	41	0.98	0	1	0	0	1	0	A
Thhalv10020264m	162	T	A	0	1	100%	0	1	0	41	0.98	0	1	0	0	1	0	A
Thhalv10020264m	165	T	A	0	1	100%	0	1	0	41	0.98	0	1	0	0	1	0	A
Thhalv10020264m	169	G	A	0	1	100%	0	1	0	41	0.98	0	1	0	0	1	0	A
Thhalv10020264m	170	C	A	0	1	100%	0	1	0	41	0.98	0	1	0	0	1	0	A
Thhalv10020264m	176	C	A	0	1	100%	0	1	0	41	0.98	0	1	0	0	1	0	A
Thhalv10020264m	181	T	A	0	1	100%	0	1	0	41	0.98	0	1	0	0	1	0	A
Thhalv10020264m	326	G	A	0	1	100%	0	1	0	41	0.98	0	1	0	0	1	0	A
Thhalv10020264m	1396	G	A	0	1	100%	0	1	0	41	0.98	0	1	0	0	1	0	A
Thhalv10020264m	1994	T	A	0	1	100%	0	1	0	15	0.98	0	1	0	0	1	0	A
Thhalv10020264m	2054	C	A	0	1	100%	0	1	0	21	0.98	0	1	0	0	1	0	A
Thhalv10020265m	1150	G	T	0	1	100%	0	1	0	41	0.98	0	1	0	0	1	0	T
Thhalv10020265m	1968	C	A	0	1	100%	0	1	0	41	0.98	0	1	0	0	1	0	A
Thhalv10020268m	1406	T	A	0	1	100%	0	1	0	41	0.98	0	1	0	0	1	0	A
Thhalv10020268m	1489	C	A	0	1	100%	0	1	0	41	0.98	0	1	0	0	1	0	A
Thhalv10020271m	353	G	A	0	1	100%	0	1	0	41	0.98	0	1	0	0	1	0	A
Thhalv10020271m	446	T	A	0	1	100%	0	1	0	41	0.98	0	1	0	0	1	0	A
Thhalv10020271m	462	G	A	0	1	100%	0	1	0	41	0.98	0	1	0	0	1	0	A
Thhalv10020271m	1614	C	A	0	1	100%	0	1	0	41	0.98	0	1	0	0	1	0	A
Thhalv10020271m	1641	T	A	0	1	100%	0	1	0	41	0.98	0	1	0	0	1	0	A
Thhalv10020271m	1707	T	A	0	1	100%	0	1	0	41	0.98	0	1	0	0	1	0	A
Thhalv10020271m	1786	C	A	0	1	100%	0	1	0	41	0.98	0	1	0	0	1	0	A
Thhalv10020271m	1788	T	A	0	1	100%	0	1	0	41	0.98	0	1	0	0	1	0	A
Thhalv10020271m	1789	G	A	0	1	100%	0	1	0	41	0.98	0	1	0	0	1	0	A
Thhalv10020278m	417	T	A	0	1	100%	0	1	0	41	0.98	0	1	0	0	1	0	A
Thhalv10020278m	792	T	C	0	1	100%	0	1	0	41	0.98	0	1	0	0	1	0	C
Thhalv10020278m	815	T	C	0	1	100%	0	1	0	41	0.98	0	1	0	0	1	0	C
Thhalv10020278m	1588	G	A	0	1	100%	0	1	0	41	0.98	0	1	0	0	1	0	A
Thhalv10020278m	2633	G	A	0	1	100%	0	1	0	0	0.98	0	1	0	0	1	0	A
Thhalv10020278m	2634	T	A	0	1	100%	0	1	0	0	0.98	0	1	0	0	1	0	A
Thhalv10020278m	2637	G	A	0	1	100%	0	1	0	0	0.98	0	1	0	0	1	0	A
Thhalv10020278m	2638	G	A	0	1	100%	0	1	0	0	0.98	0	1	0	0	1	0	A
Thhalv10020278m	2639	G	A	0	1	100%	0	1	0	0	0.98	0	1	0	0	1	0	A
Thhalv10020279m	70	T	C	0	1	100%	0	1	0	41	0.98	0	1	0	0	1	0	C
Thhalv10020279m	338	T	A	0	1	100%	0	1	0	41	0.98	0	1	0	0	1	0	A
Thhalv10020279m	1503	C	T	0	1	100%	0	1	0	41	0.98	0	1	0	0	0	1	T
Thhalv10020279m	1525	A	G	0	1	100%	0	1	0	41	0.98	0	1	0	0	0	1	G
Thhalv10020279m	1812	C	T	0	1	100%	0	1	0	41	0.98	0	1	0	0	0	1	T
Thhalv10020281m	493	C	A	0	1	100%	0	1	0	41	0.98	0	1	0	0	1	0	A
Thhalv10020283m	1772	A	T	0	1	100%	0	1	0	41	0.98	0	1	0	0	1	0	T
Thhalv10020283m	1859	C	A	0	1	100%	0	1	0	41	0.98	0	1	0	0	1	0	A
Thhalv10020283m	1922	G	A	0	1	100%	0	1	0	41	0.98	0	1	0	0	1	0	A
Thhalv10020283m	2050	G	A	0	1	100%	0	1	0	41	0.98	0	1	0	0	1	0	A
Thhalv10020283m	2130	C	A	0	1	100%	0	1	0	41	0.98	0	1	0	0	1	0	A
Thhalv10020283m	2144	A	G	0	1	100%	0	1	0	41	0.98	0	1	0	0	1	0	G
Thhalv10020283m	2246	A	T	0	1	100%	0	1	0	41	0.98	0	1	0	0	1	0	T
Thhalv10020283m	2257	C	T	0	1	100%	0	1	0	41	0.98	0	1	0	0	1	0	T
Thhalv10020283m	2270	G	A	0	1	100%	0	1	0	41	0.98	0	1	0	0	1	0	A
Thhalv10020283m	2279	T	A	0	1	100%	0	1	0	41	0.98	0	1	0	0	1	0	A
Thhalv10020283m	2283	T	C	0	1	100%	0	1	0	41	0.98	0	1	0	0	1	0	C
Thhalv10020284m	1614	A	G	0	1	100%	0	1	0	41	0.98	0	1	0	0	1	0	G
Thhalv10020284m	1719	T	A	0	1	100%	0	1	0	41	0.98	0	1	0	0	1	0	A
Thhalv10020284m	1723	C	T	0	1	100%	0	1	0	41	0.98	0	1	0	0	1	0	T
Thhalv10020284m	2012	G	T	0	1	100%	0	1	0	41	0.98	0	1	0	0	1	0	T
Thhalv10020288m	717	A	G	0	1	100%	0	1	0	41	0.98	0	1	0	0	1	0	G
Thhalv10020290m	5	C	A	0	1	100%	0	1	0	41	0.98	0	1	0	0	1	0	A
Thhalv10020290m	703	G	A	0	1	100%	0	1	0	41	0.98	0	1	0	0	1	0	A
Thhalv10020290m	704	T	G	0	1	100%	0	1	0	41	0.98	0	1	0	0	1	0	G
Thhalv10020290m	1606	T	G	0	1	100%	0	1	0	9	0.98	0	1	0	0	0	1	G
Thhalv10020292m	462	C	A	0	1	100%	0	1	0	41	0.98	0	1	0	0	1	0	A
Thhalv10020292m	1624	C	A	0	1	100%	0	1	0	41	0.98	0	1	0	0	1	0	A
Thhalv10020292m	1628	T	A	0	1	100%	0	1	0	41	0.98	0	1	0	0	1	0	A
Thhalv10020292m	1629	G	A	0	1	100%	0	1	0	41	0.98	0	1	0	0	1	0	A
Thhalv10020292m	1632	C	G	0	1	100%	0	1	0	41	0.98	0	1	0	0	1	0	G
Thhalv10020292m	1809	C	T	0	1	100%	0	1	0	41	0.98	0	1	0	0	1	0	T
Thhalv10020292m	1917	T	C	0	2	100%	0	1	0	41	0.98	0	1	0	0	2	0	C
Thhalv10020292m	2049	T	C	0	2	100%	0	1	0	28	0.98	0	1	0	0	2	0	C
Thhalv10020293m	1134	C	A	0	1	100%	0	1	0	41	0.98	0	1	0	0	1	0	A
Thhalv10020293m	1136	C	A	0	1	100%	0	1	0	41	0.98	0	1	0	0	1	0	A
Thhalv10020293m	1497	C	T	0	1	100%	0	1	0	41	0.98	0	1	0	0	1	0	T
Thhalv10020293m	1714	G	A	0	1	100%	0	1	0	41	0.98	0	1	0	0	1	0	A
Thhalv10020294m	542	C	A	0	1	100%	0	1	0	41	0.98	0	1	0	0	1	0	A
Thhalv10020294m	600	C	A	0	1	100%	0	1	0	41	0.98	0	1	0	0	1	0	A
Thhalv10020294m	631	C	A	0	1	100%	0	1	0	41	0.98	0	1	0	0	1	0	A
Thhalv10020296m	1797	C	T	0	1	100%	0	1	0	41	0.98	0	1	0	0	1	0	T
Thhalv10020296m	1863	T	C	0	1	100%	0	1	0	41	0.98	0	1	0	0	1	0	C
Thhalv10020296m	1917	C	T	0	1	100%	0	1	0	41	0.98	0	1	0	0	1	0	T
Thhalv10020296m	1991	T	C	0	1	100%	0	1	0	41	0.98	0	1	0	0	1	0	C
Thhalv10020296m	2008	T	C	0	1	100%	0	1	0	41	0.98	0	1	0	0	1	0	C
Thhalv10020296m	2037	T	G	0	1	100%	0	1	0	41	0.98	0	1	0	0	1	0	G
Thhalv10020296m	2083	T	C	0	2	100%	0	1	0	41	0.98	0	1	0	0	2	0	C
Thhalv10020296m	2103	T	G	0	2	100%	0	1	0	41	0.98	0	1	0	0	2	0	G
Thhalv10020296m	2134	G	C	0	2	100%	0	1	0	41	0.98	0	1	0	0	2	0	C
Thhalv10020296m	2146	T	G	0	2	100%	0	1	0	41	0.98	0	1	0	0	2	0	G
Thhalv10020296m	2153	A	G	0	2	100%	0	1	0	41	0.98	0	1	0	0	2	0	G
Thhalv10020297m	1395	C	A	0	1	100%	0	1	0	41	0.98	0	1	0	0	1	0	A
Thhalv10020297m	1448	G	A	0	1	100%	0	1	0	41	0.98	0	1	0	0	1	0	A
Thhalv10020297m	1900	T	A	0	1	100%	0	1	0	41	0.98	0	1	0	0	1	0	A
Thhalv10020297m	1936	C	A	0	1	100%	0	1	0	41	0.98	0	1	0	0	1	0	A
Thhalv10020297m	2070	A	G	0	1	100%	0	1	0	41	0.98	0	1	0	0	1	0	G
Thhalv10020299m	1891	C	T	0	1	100%	0	1	0	41	0.98	0	1	0	0	0	1	T
Thhalv10020299m	1920	G	A	0	1	100%	0	1	0	41	0.98	0	1	0	0	0	1	A
Thhalv10020299m	2152	A	G	0	1	100%	0	1	0	41	0.98	0	1	0	0	0	1	G
Thhalv10020299m	2178	G	T	0	1	100%	0	1	0	41	0.98	0	1	0	0	0	1	T
Thhalv10020299m	2198	G	C	0	1	100%	0	1	0	41	0.98	0	1	0	0	0	1	C
Thhalv10020299m	2258	C	A	0	1	100%	0	1	0	41	0.98	0	1	0	0	0	1	A
Thhalv10020299m	2262	T	A	0	1	100%	0	1	0	41	0.98	0	1	0	0	0	1	A
Thhalv10020300m	1372	T	C	0	1	100%	0	1	0	41	0.98	0	1	0	0	1	0	C
Thhalv10020301m	39	T	A	0	1	100%	0	1	0	41	0.98	0	1	0	0	1	0	A
Thhalv10020301m	172	G	A	0	1	100%	0	1	0	41	0.98	0	1	0	0	1	0	A
Thhalv10020301m	220	C	A	0	1	100%	0	1	0	41	0.98	0	1	0	0	1	0	A
Thhalv10020302m	112	G	A	0	1	100%	0	1	0	41	0.98	0	1	0	0	1	0	A
Thhalv10020302m	403	A	G	0	1	100%	0	1	0	41	0.98	0	1	0	0	1	0	G
Thhalv10020302m	807	G	A	0	1	100%	0	1	0	41	0.98	0	1	0	0	1	0	A
Thhalv10020302m	1825	T	G	0	1	100%	0	1	0	41	0.98	0	1	0	0	1	0	G
Thhalv10020302m	2257	G	A	0	1	100%	0	1	0	2	0.98	0	1	0	0	1	0	A
Thhalv10020304m	24	T	A	0	1	100%	0	1	0	41	0.98	0	1	0	0	1	0	A
Thhalv10020308m	846	G	T	0	1	100%	0	1	0	41	0.98	0	1	0	0	1	0	T
Thhalv10020308m	900	C	T	0	1	100%	0	1	0	41	0.98	0	1	0	0	1	0	T
Thhalv10020308m	1008	A	T	0	1	100%	0	1	0	41	0.98	0	1	0	0	1	0	T
Thhalv10020308m	1079	C	T	0	1	100%	0	1	0	41	0.98	0	1	0	0	1	0	T
Thhalv10020308m	1104	T	C	0	1	100%	0	1	0	41	0.98	0	1	0	0	1	0	C
Thhalv10020308m	1113	A	G	0	1	100%	0	1	0	41	0.98	0	1	0	0	1	0	G
Thhalv10020308m	1151	T	C	0	1	100%	0	1	0	41	0.98	0	1	0	0	1	0	C
Thhalv10020308m	1276	A	G	0	1	100%	0	1	0	41	0.98	0	1	0	0	1	0	G
Thhalv10020308m	1293	G	A	0	1	100%	0	1	0	41	0.98	0	1	0	0	1	0	A
Thhalv10020308m	1381	C	A	0	1	100%	0	1	0	41	0.98	0	1	0	0	1	0	A
Thhalv10020308m	1484	G	T	0	1	100%	0	1	0	41	0.98	0	1	0	0	1	0	T
Thhalv10020308m	1657	A	C	0	1	100%	0	1	0	41	0.98	0	1	0	0	1	0	C
Thhalv10020309m	115	T	A	0	1	100%	0	1	0	41	0.98	0	1	0	0	1	0	A
Thhalv10020309m	153	T	A	0	1	100%	0	1	0	41	0.98	0	1	0	0	1	0	A
Thhalv10020309m	208	G	A	0	1	100%	0	1	0	41	0.98	0	1	0	0	1	0	A
Thhalv10020309m	273	G	A	0	1	100%	0	1	0	41	0.98	0	1	0	0	1	0	A
Thhalv10020309m	822	A	G	0	1	100%	0	1	0	41	0.98	0	1	0	0	1	0	G
Thhalv10020309m	869	T	A	0	1	100%	0	1	0	41	0.98	0	1	0	0	1	0	A
Thhalv10020309m	918	G	A	0	1	100%	0	1	0	41	0.98	0	1	0	0	1	0	A
Thhalv10020309m	1186	C	T	0	1	100%	0	1	0	21	0.98	0	1	0	0	1	0	T
Thhalv10020311m	221	A	G	0	1	100%	0	1	0	41	0.98	0	1	0	0	1	0	G
Thhalv10020311m	2074	T	A	0	1	100%	0	1	0	41	0.98	0	1	0	0	1	0	A
Thhalv10020311m	2076	G	A	0	1	100%	0	1	0	41	0.98	0	1	0	0	1	0	A
Thhalv10020311m	2085	C	A	0	1	100%	0	1	0	41	0.98	0	1	0	0	1	0	A
Thhalv10020314m	1632	T	A	0	1	100%	0	1	0	41	0.98	0	1	0	0	1	0	A
Thhalv10020314m	1886	T	A	0	1	100%	0	1	0	41	0.98	0	1	0	0	1	0	A
Thhalv10020314m	1887	T	A	0	1	100%	0	1	0	41	0.98	0	1	0	0	1	0	A
Thhalv10020315m	387	A	G	0	1	100%	0	1	0	41	0.98	0	1	0	0	1	0	G
Thhalv10020315m	999	T	C	0	1	100%	0	1	0	41	0.98	0	1	0	0	1	0	C
Thhalv10020315m	1093	C	A	0	1	100%	0	1	0	41	0.98	0	1	0	0	1	0	A
Thhalv10020315m	1125	C	A	0	1	100%	0	1	0	41	0.98	0	1	0	0	1	0	A
Thhalv10020316m	14	T	A	0	1	100%	0	1	0	41	0.98	0	1	0	0	1	0	A
Thhalv10020316m	265	C	A	0	1	100%	0	1	0	41	0.98	0	1	0	0	1	0	A
Thhalv10020316m	275	T	A	0	1	100%	0	1	0	41	0.98	0	1	0	0	1	0	A
Thhalv10020316m	278	G	A	0	1	100%	0	1	0	41	0.98	0	1	0	0	1	0	A
Thhalv10020317m	26	T	A	0	1	100%	0	1	0	41	0.98	0	1	0	0	1	0	A
Thhalv10020317m	31	T	A	0	1	100%	0	1	0	41	0.98	0	1	0	0	1	0	A
Thhalv10020317m	1331	T	C	0	1	100%	0	1	0	41	0.98	0	1	0	0	1	0	C
Thhalv10020317m	1416	T	C	0	1	100%	0	1	0	18	0.98	0	1	0	0	1	0	C
Thhalv10020317m	1965	A	T	0	1	100%	0	1	0	21	0.98	0	1	0	0	1	0	T
Thhalv10020319m	1025	G	A	0	1	100%	0	1	0	41	0.98	0	1	0	0	1	0	A
Thhalv10020319m	1882	C	A	0	1	100%	0	1	0	41	0.98	0	1	0	0	1	0	A
Thhalv10020319m	1884	A	C	0	1	100%	0	1	0	41	0.98	0	1	0	0	1	0	C
Thhalv10020319m	1931	T	C	0	1	100%	0	1	0	41	0.98	0	1	0	0	1	0	C
Thhalv10020319m	1936	A	T	0	1	100%	0	1	0	41	0.98	0	1	0	0	1	0	T
Thhalv10020319m	1937	T	A	0	1	100%	0	1	0	41	0.98	0	1	0	0	1	0	A
Thhalv10020319m	1952	G	T	0	1	100%	0	1	0	41	0.98	0	1	0	0	1	0	T
Thhalv10020319m	1953	T	G	0	1	100%	0	1	0	41	0.98	0	1	0	0	1	0	G
Thhalv10020321m	1250	T	A	0	1	100%	0	1	0	41	0.98	0	1	0	0	1	0	A
Thhalv10020321m	1665	G	C	0	2	100%	0	1	0	41	0.98	0	1	0	0	2	0	C
Thhalv10020322m	291	G	A	0	1	100%	0	1	0	41	0.98	0	1	0	0	1	0	A
Thhalv10020322m	588	T	A	0	1	100%	0	1	0	41	0.98	0	1	0	0	1	0	A
Thhalv10020322m	590	G	A	0	1	100%	0	1	0	41	0.98	0	1	0	0	1	0	A
Thhalv10020322m	1448	G	A	0	1	100%	0	1	0	41	0.98	0	1	0	0	1	0	A
Thhalv10020322m	1455	G	A	0	1	100%	0	1	0	41	0.98	0	1	0	0	1	0	A
Thhalv10020323m	142	T	A	0	1	100%	0	1	0	41	0.98	0	1	0	0	1	0	A
Thhalv10020323m	2134	A	G	0	1	100%	0	1	0	41	0.98	0	1	0	0	1	0	G
Thhalv10020327m	578	G	A	0	1	100%	0	1	0	41	0.98	0	1	0	0	1	0	A
Thhalv10020327m	1462	T	A	0	1	100%	0	1	0	41	0.98	0	1	0	0	1	0	A
Thhalv10020327m	1476	T	G	0	1	100%	0	1	0	41	0.98	0	1	0	0	1	0	G
Thhalv10020327m	1535	T	C	0	1	100%	0	1	0	41	0.98	0	1	0	0	1	0	C
Thhalv10020327m	1913	C	A	0	1	100%	0	1	0	41	0.98	0	1	0	0	1	0	A
Thhalv10020328m	1395	A	G	0	1	100%	0	1	0	41	0.98	0	1	0	0	1	0	G
Thhalv10020328m	1397	C	T	0	1	100%	0	1	0	41	0.98	0	1	0	0	1	0	T
Thhalv10020329m	256	T	A	0	1	100%	0	1	0	41	0.98	0	1	0	0	1	0	A
Thhalv10020329m	476	G	A	0	1	100%	0	1	0	41	0.98	0	1	0	0	1	0	A
Thhalv10020329m	558	G	A	0	1	100%	0	1	0	41	0.98	0	1	0	0	1	0	A
Thhalv10020329m	2202	T	A	0	1	100%	0	1	0	41	0.98	0	1	0	0	1	0	A
Thhalv10020329m	2203	T	A	0	1	100%	0	1	0	41	0.98	0	1	0	0	1	0	A
Thhalv10020330m	53	T	A	0	1	100%	0	1	0	41	0.98	0	1	0	0	1	0	A
Thhalv10020330m	54	G	T	0	1	100%	0	1	0	41	0.98	0	1	0	0	1	0	T
Thhalv10020330m	899	A	G	0	1	100%	0	1	0	41	0.98	0	1	0	0	1	0	G
Thhalv10020330m	1608	T	C	0	1	100%	0	1	0	13	0.98	0	1	0	0	1	0	C
Thhalv10020330m	1630	T	C	0	1	100%	0	1	0	21	0.98	0	1	0	0	1	0	C
Thhalv10020331m	176	G	A	0	1	100%	0	1	0	41	0.98	0	1	0	0	1	0	A
Thhalv10020331m	1628	C	A	0	1	100%	0	1	0	21	0.98	0	1	0	0	1	0	A
Thhalv10020332m	577	G	A	0	1	100%	0	1	0	41	0.98	0	1	0	0	1	0	A
Thhalv10020332m	592	C	T	0	1	100%	0	1	0	41	0.98	0	1	0	0	1	0	T
Thhalv10020332m	644	T	C	0	1	100%	0	1	0	41	0.98	0	1	0	0	1	0	C
Thhalv10020332m	649	C	G	0	1	100%	0	1	0	41	0.98	0	1	0	0	1	0	G
Thhalv10020332m	673	T	A	0	1	100%	0	1	0	41	0.98	0	1	0	0	1	0	A
Thhalv10020332m	1531	T	C	0	1	100%	0	1	0	21	0.98	0	1	0	0	1	0	C
Thhalv10020332m	1741	C	A	0	1	100%	0	1	0	16	0.98	0	1	0	0	1	0	A
Thhalv10020332m	1769	C	G	0	1	100%	0	1	0	41	0.98	0	1	0	0	1	0	G
Thhalv10020332m	1857	C	A	0	1	100%	0	1	0	21	0.98	0	1	0	0	1	0	A
Thhalv10020332m	2038	A	T	0	2	100%	0	1	0	19	0.98	0	1	0	0	2	0	T
Thhalv10020332m	2172	T	A	0	1	100%	0	1	0	0	0.98	0	1	0	0	1	0	A
Thhalv10020332m	2190	A	G	0	1	100%	0	1	0	16	0.98	0	1	0	0	1	0	G
Thhalv10020332m	2474	C	G	0	3	100%	0	1	0	21	0.98	0	1	0	0	3	0	G
Thhalv10020333m	1249	C	A	0	1	100%	0	1	0	41	0.98	0	1	0	0	1	0	A
Thhalv10020338m	252	T	A	0	1	100%	0	1	0	41	0.98	0	1	0	0	1	0	A
Thhalv10020338m	253	T	A	0	1	100%	0	1	0	41	0.98	0	1	0	0	1	0	A
Thhalv10020338m	888	T	C	0	1	100%	0	1	0	41	0.98	0	1	0	0	1	0	C
Thhalv10020338m	1232	A	G	0	1	100%	0	1	0	18	0.98	0	1	0	0	1	0	G
Thhalv10020338m	1452	A	G	0	1	100%	0	1	0	16	0.98	0	1	0	0	1	0	G
Thhalv10020338m	1747	G	A	0	1	100%	0	1	0	13	0.98	0	1	0	0	1	0	A
Thhalv10020339m	137	T	A	0	1	100%	0	1	0	41	0.98	0	1	0	0	1	0	A
Thhalv10020339m	138	C	A	0	1	100%	0	1	0	41	0.98	0	1	0	0	1	0	A
Thhalv10020339m	139	T	A	0	1	100%	0	1	0	41	0.98	0	1	0	0	1	0	A
Thhalv10020339m	140	C	A	0	1	100%	0	1	0	41	0.98	0	1	0	0	1	0	A
Thhalv10020339m	143	T	A	0	1	100%	0	1	0	41	0.98	0	1	0	0	1	0	A
Thhalv10020339m	144	T	A	0	1	100%	0	1	0	41	0.98	0	1	0	0	1	0	A
Thhalv10020339m	146	T	A	0	1	100%	0	1	0	41	0.98	0	1	0	0	1	0	A
Thhalv10020339m	147	G	A	0	1	100%	0	1	0	41	0.98	0	1	0	0	1	0	A
Thhalv10020339m	148	C	A	0	1	100%	0	1	0	41	0.98	0	1	0	0	1	0	A
Thhalv10020339m	149	G	A	0	1	100%	0	1	0	41	0.98	0	1	0	0	1	0	A
Thhalv10020339m	355	T	A	0	1	100%	0	1	0	41	0.98	0	1	0	0	1	0	A
Thhalv10020339m	357	T	A	0	1	100%	0	1	0	41	0.98	0	1	0	0	1	0	A
Thhalv10020339m	358	G	A	0	1	100%	0	1	0	41	0.98	0	1	0	0	1	0	A
Thhalv10020339m	449	C	A	0	1	100%	0	1	0	41	0.98	0	1	0	0	1	0	A
Thhalv10020339m	1378	T	C	0	1	100%	0	1	0	41	0.98	0	1	0	0	1	0	C
Thhalv10020339m	1387	G	A	0	1	100%	0	1	0	41	0.98	0	1	0	0	1	0	A
Thhalv10020339m	1927	G	A	0	2	100%	0	1	0	31	0.98	0	1	0	0	2	0	A
Thhalv10020340m	1040	A	G	0	1	100%	0	1	0	41	0.98	0	1	0	0	1	0	G
Thhalv10020340m	1950	G	A	0	1	100%	0	1	0	41	0.98	0	1	0	0	1	0	A
Thhalv10020340m	1953	G	A	0	1	100%	0	1	0	41	0.98	0	1	0	0	1	0	A
Thhalv10020340m	1954	T	A	0	1	100%	0	1	0	41	0.98	0	1	0	0	1	0	A
Thhalv10020342m	251	C	A	0	1	100%	0	1	0	41	0.98	0	1	0	0	1	0	A
Thhalv10020342m	255	G	A	0	1	100%	0	1	0	41	0.98	0	1	0	0	1	0	A
Thhalv10020342m	279	G	A	0	1	100%	0	1	0	41	0.98	0	1	0	0	1	0	A
Thhalv10020343m	1973	A	G	0	1	100%	0	1	0	21	0.98	0	1	0	0	0	1	G
Thhalv10020346m	1815	C	A	0	1	100%	0	1	0	41	0.98	0	1	0	0	1	0	A
Thhalv10020346m	1816	G	A	0	1	100%	0	1	0	41	0.98	0	1	0	0	1	0	A
Thhalv10020349m	323	T	A	0	1	100%	0	1	0	41	0.98	0	1	0	0	1	0	A
Thhalv10020349m	1348	T	A	0	1	100%	0	1	0	41	0.98	0	1	0	0	1	0	A
Thhalv10020349m	1488	A	G	0	1	100%	0	1	0	41	0.98	0	1	0	0	1	0	G
Thhalv10020349m	1868	G	A	0	1	100%	0	1	0	18	0.98	0	1	0	0	1	0	A
Thhalv10020350m	98	T	G	0	1	100%	0	1	0	41	0.98	0	1	0	0	1	0	G
Thhalv10020350m	103	C	A	0	1	100%	0	1	0	41	0.98	0	1	0	0	1	0	A
Thhalv10020350m	155	T	A	0	1	100%	0	1	0	41	0.98	0	1	0	0	1	0	A
Thhalv10020350m	1555	C	T	0	1	100%	0	1	0	41	0.98	0	1	0	0	1	0	T
Thhalv10020352m	13	T	A	0	1	100%	0	1	0	41	0.98	0	1	0	0	1	0	A
Thhalv10020352m	45	G	A	0	1	100%	0	1	0	41	0.98	0	1	0	0	1	0	A
Thhalv10020353m	1631	T	A	0	1	100%	0	1	0	41	0.98	0	1	0	0	1	0	A
Thhalv10020353m	1775	G	A	0	1	100%	0	1	0	41	0.98	0	1	0	0	1	0	A
Thhalv10020353m	2063	C	G	0	1	100%	0	1	0	41	0.98	0	1	0	0	1	0	G
Thhalv10020353m	2201	G	A	0	1	100%	0	1	0	41	0.98	0	1	0	0	1	0	A
Thhalv10020353m	2203	A	G	0	1	100%	0	1	0	41	0.98	0	1	0	0	1	0	G
Thhalv10020353m	2224	T	A	0	1	100%	0	1	0	41	0.98	0	1	0	0	1	0	A
Thhalv10020354m	72	C	A	0	1	100%	0	1	0	41	0.98	0	1	0	0	1	0	A
Thhalv10020354m	75	G	A	0	1	100%	0	1	0	41	0.98	0	1	0	0	1	0	A
Thhalv10020354m	76	C	A	0	1	100%	0	1	0	41	0.98	0	1	0	0	1	0	A
Thhalv10020354m	77	A	T	0	1	100%	0	1	0	41	0.98	0	1	0	0	1	0	T
Thhalv10020354m	79	T	A	0	1	100%	0	1	0	41	0.98	0	1	0	0	1	0	A
Thhalv10020355m	176	T	C	0	1	100%	0	1	0	41	0.98	0	1	0	0	1	0	C
Thhalv10020355m	245	T	C	0	1	100%	0	1	0	41	0.98	0	1	0	0	1	0	C
Thhalv10020355m	1929	T	C	0	1	100%	0	1	0	41	0.98	0	1	0	0	1	0	C
Thhalv10020355m	1980	G	A	0	1	100%	0	1	0	41	0.98	0	1	0	0	1	0	A
Thhalv10020356m	103	C	A	0	1	100%	0	1	0	41	0.98	0	1	0	0	1	0	A
Thhalv10020356m	220	T	A	0	1	100%	0	1	0	41	0.98	0	1	0	0	1	0	A
Thhalv10020356m	765	G	A	0	1	100%	0	1	0	41	0.98	0	1	0	0	1	0	A
Thhalv10020356m	1140	G	A	0	1	100%	0	1	0	41	0.98	0	1	0	0	1	0	A
Thhalv10020356m	1486	T	A	0	1	100%	0	1	0	41	0.98	0	1	0	0	1	0	A
Thhalv10020356m	1592	C	A	0	1	100%	0	1	0	41	0.98	0	1	0	0	1	0	A
Thhalv10020356m	1642	G	A	0	1	100%	0	1	0	41	0.98	0	1	0	0	1	0	A
Thhalv10020356m	1752	C	A	0	1	100%	0	1	0	41	0.98	0	1	0	0	1	0	A
Thhalv10020356m	1778	C	A	0	1	100%	0	1	0	41	0.98	0	1	0	0	1	0	A
Thhalv10020356m	1802	G	A	0	1	100%	0	1	0	41	0.98	0	1	0	0	1	0	A
Thhalv10020356m	1944	C	T	0	1	100%	0	1	0	41	0.98	0	1	0	0	1	0	T
Thhalv10020357m	1765	G	C	0	1	100%	0	1	0	41	0.98	0	1	0	0	1	0	C
Thhalv10020357m	1766	C	A	0	1	100%	0	1	0	41	0.98	0	1	0	0	1	0	A
Thhalv10020358m	1848	T	C	0	1	100%	0	1	0	41	0.98	0	1	0	0	1	0	C
Thhalv10020359m	365	C	A	0	1	100%	0	1	0	41	0.98	0	1	0	0	1	0	A
Thhalv10020359m	664	C	A	0	1	100%	0	1	0	41	0.98	0	1	0	0	1	0	A
Thhalv10020359m	748	A	G	0	1	100%	0	1	0	41	0.98	0	1	0	0	1	0	G
Thhalv10020359m	784	C	A	0	1	100%	0	1	0	41	0.98	0	1	0	0	1	0	A
Thhalv10020359m	819	T	G	0	1	100%	0	1	0	41	0.98	0	1	0	0	1	0	G
Thhalv10020359m	832	T	G	0	1	100%	0	1	0	41	0.98	0	1	0	0	1	0	G
Thhalv10020359m	1709	T	A	0	1	100%	0	1	0	21	0.98	0	1	0	0	1	0	A
Thhalv10020359m	2044	G	A	0	1	100%	0	1	0	21	0.98	0	1	0	0	1	0	A
Thhalv10020359m	2070	T	C	0	1	100%	0	1	0	21	0.98	0	1	0	0	1	0	C
Thhalv10020359m	2074	A	G	0	1	100%	0	1	0	19	0.98	0	1	0	0	1	0	G
Thhalv10020359m	2087	G	A	0	1	100%	0	1	0	16	0.98	0	1	0	0	1	0	A
Thhalv10020359m	2152	A	C	0	1	100%	0	1	0	37	0.98	0	1	0	0	1	0	C
Thhalv10020360m	125	T	A	0	1	100%	0	1	0	41	0.98	0	1	0	0	1	0	A
Thhalv10020360m	126	T	A	0	1	100%	0	1	0	41	0.98	0	1	0	0	1	0	A
Thhalv10020360m	127	T	A	0	1	100%	0	1	0	41	0.98	0	1	0	0	1	0	A
Thhalv10020360m	129	T	A	0	1	100%	0	1	0	41	0.98	0	1	0	0	1	0	A
Thhalv10020360m	133	T	A	0	1	100%	0	1	0	41	0.98	0	1	0	0	1	0	A
Thhalv10020360m	135	T	A	0	1	100%	0	1	0	41	0.98	0	1	0	0	1	0	A
Thhalv10020360m	685	C	A	0	1	100%	0	1	0	41	0.98	0	1	0	0	1	0	A
Thhalv10020360m	686	G	A	0	1	100%	0	1	0	41	0.98	0	1	0	0	1	0	A
Thhalv10020360m	1222	C	A	0	1	100%	0	1	0	41	0.98	0	1	0	0	1	0	A
Thhalv10020361m	778	A	C	0	1	100%	0	1	0	41	0.98	0	1	0	0	1	0	C
Thhalv10020362m	135	A	G	0	1	100%	0	1	0	41	0.98	0	1	0	0	1	0	G
Thhalv10020362m	271	T	G	0	1	100%	0	1	0	41	0.98	0	1	0	0	1	0	G
Thhalv10020362m	974	G	A	0	1	100%	0	1	0	41	0.98	0	1	0	0	1	0	A
Thhalv10020363m	764	T	C	0	1	100%	0	1	0	41	0.98	0	1	0	0	1	0	C
Thhalv10020365m	1648	T	A	0	1	100%	0	1	0	41	0.98	0	1	0	0	1	0	A
Thhalv10020365m	1840	T	C	0	1	100%	0	1	0	41	0.98	0	1	0	0	1	0	C
Thhalv10020366m	2111	T	A	0	1	100%	0	1	0	41	0.98	0	1	0	0	1	0	A
Thhalv10020367m	1148	A	G	0	1	100%	0	1	0	41	0.98	0	1	0	0	1	0	G
Thhalv10020367m	1271	T	C	0	1	100%	0	1	0	41	0.98	0	1	0	0	1	0	C
Thhalv10020367m	1495	G	A	0	1	100%	0	1	0	41	0.98	0	1	0	0	1	0	A
Thhalv10020367m	1730	T	A	0	1	100%	0	1	0	41	0.98	0	1	0	0	1	0	A
Thhalv10020368m	29	C	A	0	1	100%	0	1	0	41	0.98	0	1	0	0	1	0	A
Thhalv10020368m	72	T	C	0	1	100%	0	1	0	41	0.98	0	1	0	0	1	0	C
Thhalv10020368m	73	G	A	0	1	100%	0	1	0	41	0.98	0	1	0	0	1	0	A
Thhalv10020368m	183	G	T	0	1	100%	0	1	0	41	0.98	0	1	0	0	1	0	T
Thhalv10020368m	198	T	A	0	1	100%	0	1	0	41	0.98	0	1	0	0	1	0	A
Thhalv10020369m	1111	G	A	0	1	100%	0	1	0	41	0.98	0	1	0	0	1	0	A
Thhalv10020369m	2573	A	T	0	1	100%	0	1	0	41	0.98	0	1	0	0	0	1	T
Thhalv10020369m	2677	T	C	0	1	100%	0	1	0	21	0.98	0	1	0	0	0	1	C
Thhalv10020370m	1285	T	A	0	1	100%	0	1	0	41	0.98	0	1	0	0	1	0	A
Thhalv10020370m	1490	A	C	0	1	100%	0	1	0	41	0.98	0	1	0	0	1	0	C
Thhalv10020370m	1491	G	T	0	1	100%	0	1	0	41	0.98	0	1	0	0	1	0	T
Thhalv10020370m	1493	A	T	0	1	100%	0	1	0	41	0.98	0	1	0	0	1	0	T
Thhalv10020370m	1494	A	G	0	1	100%	0	1	0	41	0.98	0	1	0	0	1	0	G
Thhalv10020370m	1495	C	T	0	1	100%	0	1	0	41	0.98	0	1	0	0	1	0	T
Thhalv10020370m	1503	C	T	0	1	100%	0	1	0	41	0.98	0	1	0	0	1	0	T
Thhalv10020370m	1506	A	G	0	1	100%	0	1	0	41	0.98	0	1	0	0	1	0	G
Thhalv10020370m	1507	A	G	0	1	100%	0	1	0	41	0.98	0	1	0	0	1	0	G
Thhalv10020370m	1513	T	G	0	1	100%	0	1	0	41	0.98	0	1	0	0	1	0	G
Thhalv10020370m	1534	T	G	0	1	100%	0	1	0	41	0.98	0	1	0	0	1	0	G
Thhalv10020370m	1562	A	C	0	1	100%	0	1	0	41	0.98	0	1	0	0	1	0	C
Thhalv10020370m	1567	A	G	0	1	100%	0	1	0	41	0.98	0	1	0	0	1	0	G
Thhalv10020375m	322	A	G	0	2	100%	0	1	0	41	0.98	0	1	0	0	2	0	G
Thhalv10020375m	1874	A	G	0	2	100%	0	1	0	21	0.98	0	1	0	0	2	0	G
Thhalv10020375m	1884	A	T	0	2	100%	0	1	0	41	0.98	0	1	0	0	2	0	T
Thhalv10020375m	1904	A	G	0	2	100%	0	1	0	8	0.98	0	1	0	0	2	0	G
Thhalv10020375m	1910	T	C	0	2	100%	0	1	0	0	0.98	0	1	0	0	2	0	C
Thhalv10020375m	1918	A	G	0	2	100%	0	1	0	21	0.98	0	1	0	0	2	0	G
Thhalv10020375m	1928	T	C	0	1	100%	0	1	0	16	0.98	0	1	0	0	1	0	C
Thhalv10020376m	63	C	A	0	1	100%	0	1	0	41	0.98	0	1	0	0	1	0	A
Thhalv10020376m	1425	T	A	0	1	100%	0	1	0	41	0.98	0	1	0	0	1	0	A
Thhalv10020378m	2004	T	G	0	1	100%	0	1	0	41	0.98	0	1	0	0	1	0	G
Thhalv10020378m	2005	T	A	0	1	100%	0	1	0	41	0.98	0	1	0	0	1	0	A
Thhalv10020379m	743	T	G	0	1	100%	0	1	0	41	0.98	0	1	0	0	1	0	G
Thhalv10020379m	759	G	A	0	1	100%	0	1	0	41	0.98	0	1	0	0	1	0	A
Thhalv10020379m	761	G	A	0	1	100%	0	1	0	41	0.98	0	1	0	0	1	0	A
Thhalv10020379m	763	C	G	0	1	100%	0	1	0	41	0.98	0	1	0	0	1	0	G
Thhalv10020379m	767	A	G	0	1	100%	0	1	0	41	0.98	0	1	0	0	1	0	G
Thhalv10020379m	843	C	A	0	1	100%	0	1	0	41	0.98	0	1	0	0	1	0	A
Thhalv10020379m	995	C	A	0	1	100%	0	1	0	41	0.98	0	1	0	0	1	0	A
Thhalv10020379m	1079	T	G	0	1	100%	0	1	0	41	0.98	0	1	0	0	1	0	G
Thhalv10020379m	1413	G	A	0	1	100%	0	1	0	41	0.98	0	1	0	0	1	0	A
Thhalv10020379m	1477	A	G	0	1	100%	0	1	0	41	0.98	0	1	0	0	1	0	G
Thhalv10020379m	1773	G	A	0	1	100%	0	1	0	41	0.98	0	1	0	0	1	0	A
Thhalv10020379m	1782	G	T	0	1	100%	0	1	0	41	0.98	0	1	0	0	1	0	T
Thhalv10020379m	1784	T	G	0	1	100%	0	1	0	41	0.98	0	1	0	0	1	0	G
Thhalv10020380m	63	G	A	0	1	100%	0	1	0	41	0.98	0	1	0	0	1	0	A
Thhalv10020380m	173	C	A	0	1	100%	0	1	0	41	0.98	0	1	0	0	1	0	A
Thhalv10020380m	174	C	A	0	1	100%	0	1	0	41	0.98	0	1	0	0	1	0	A
Thhalv10020380m	1736	C	A	0	1	100%	0	1	0	41	0.98	0	1	0	0	1	0	A
Thhalv10020381m	200	G	A	0	1	100%	0	1	0	41	0.98	0	1	0	0	1	0	A
Thhalv10020381m	239	T	A	0	1	100%	0	1	0	41	0.98	0	1	0	0	1	0	A
Thhalv10020381m	1087	A	G	0	1	100%	0	1	0	41	0.98	0	1	0	0	1	0	G
Thhalv10020381m	1107	A	G	0	1	100%	0	1	0	41	0.98	0	1	0	0	1	0	G
Thhalv10020381m	1510	T	A	0	1	100%	0	1	0	41	0.98	0	1	0	0	1	0	A
Thhalv10020383m	138	T	A	0	1	100%	0	1	0	41	0.98	0	1	0	0	1	0	A
Thhalv10020383m	190	T	A	0	1	100%	0	1	0	41	0.98	0	1	0	0	1	0	A
Thhalv10020383m	204	T	A	0	1	100%	0	1	0	41	0.98	0	1	0	0	1	0	A
Thhalv10020383m	708	G	C	0	1	100%	0	1	0	41	0.98	0	1	0	0	1	0	C
Thhalv10020383m	1788	A	G	0	1	100%	0	1	0	18	0.98	0	1	0	0	1	0	G
Thhalv10020383m	1960	G	A	0	1	100%	0	1	0	21	0.98	0	1	0	0	1	0	A
Thhalv10020385m	72	A	T	0	1	100%	0	1	0	41	0.98	0	1	0	0	1	0	T
Thhalv10020385m	385	G	A	0	1	100%	0	1	0	41	0.98	0	1	0	0	1	0	A
Thhalv10020385m	402	C	A	0	1	100%	0	1	0	41	0.98	0	1	0	0	1	0	A
Thhalv10020385m	1032	T	C	0	1	100%	0	1	0	41	0.98	0	1	0	0	1	0	C
Thhalv10020385m	1065	T	G	0	1	100%	0	1	0	41	0.98	0	1	0	0	1	0	G
Thhalv10020385m	1107	T	C	0	1	100%	0	1	0	41	0.98	0	1	0	0	1	0	C
Thhalv10020385m	1146	C	T	0	1	100%	0	1	0	41	0.98	0	1	0	0	1	0	T
Thhalv10020385m	1251	C	T	0	1	100%	0	1	0	41	0.98	0	1	0	0	1	0	T
Thhalv10020385m	1299	G	A	0	1	100%	0	1	0	41	0.98	0	1	0	0	1	0	A
Thhalv10020385m	1308	C	T	0	1	100%	0	1	0	41	0.98	0	1	0	0	1	0	T
Thhalv10020385m	1338	A	G	0	1	100%	0	1	0	41	0.98	0	1	0	0	1	0	G
Thhalv10020385m	1369	G	T	0	1	100%	0	1	0	41	0.98	0	1	0	0	1	0	T
Thhalv10020385m	1907	A	C	0	1	100%	0	1	0	41	0.98	0	1	0	0	1	0	C
Thhalv10020386m	774	C	A	0	1	100%	0	1	0	41	0.98	0	1	0	0	1	0	A
Thhalv10020386m	1083	A	G	0	1	100%	0	1	0	41	0.98	0	1	0	0	1	0	G
Thhalv10020386m	1645	G	T	0	1	100%	0	1	0	41	0.98	0	1	0	0	1	0	T
Thhalv10020386m	1688	C	T	0	1	100%	0	1	0	41	0.98	0	1	0	0	1	0	T
Thhalv10020387m	1972	T	C	0	1	100%	0	1	0	41	0.98	0	1	0	0	1	0	C
Thhalv10020389m	1182	T	C	0	1	100%	0	1	0	41	0.98	0	1	0	0	1	0	C
Thhalv10020392m	866	G	A	0	1	100%	0	1	0	41	0.98	0	1	0	0	1	0	A
Thhalv10020392m	874	C	A	0	1	100%	0	1	0	41	0.98	0	1	0	0	1	0	A
Thhalv10020392m	1117	A	G	0	1	100%	0	1	0	41	0.98	0	1	0	0	1	0	G
Thhalv10020393m	1079	G	A	0	1	100%	0	1	0	41	0.98	0	1	0	0	1	0	A
Thhalv10020394m	225	C	A	0	1	100%	0	1	0	41	0.98	0	1	0	0	1	0	A
Thhalv10020394m	226	G	A	0	1	100%	0	1	0	41	0.98	0	1	0	0	1	0	A
Thhalv10020394m	227	G	A	0	1	100%	0	1	0	41	0.98	0	1	0	0	1	0	A
Thhalv10020394m	749	G	A	0	1	100%	0	1	0	41	0.98	0	1	0	0	1	0	A
Thhalv10020394m	864	C	A	0	1	100%	0	1	0	41	0.98	0	1	0	0	1	0	A
Thhalv10020396m	127	T	A	0	1	100%	0	1	0	41	0.98	0	1	0	0	1	0	A
Thhalv10020397m	53	A	T	0	1	100%	0	1	0	41	0.98	0	1	0	0	1	0	T
Thhalv10020397m	685	T	A	0	1	100%	0	1	0	21	0.98	0	1	0	0	1	0	A
Thhalv10020397m	997	T	G	0	2	100%	0	1	0	21	0.98	0	1	0	0	2	0	G
Thhalv10020397m	1459	T	G	0	1	100%	0	1	0	14	0.98	0	1	0	0	1	0	G
Thhalv10020400m	767	G	A	0	1	100%	0	1	0	41	0.98	0	1	0	0	1	0	A
Thhalv10020400m	981	T	A	0	1	100%	0	1	0	41	0.98	0	1	0	0	1	0	A
Thhalv10020400m	1187	T	A	0	1	100%	0	1	0	41	0.98	0	1	0	0	1	0	A
Thhalv10020400m	1284	C	A	0	1	100%	0	1	0	41	0.98	0	1	0	0	1	0	A
Thhalv10020400m	1872	C	T	0	1	100%	0	1	0	41	0.98	0	1	0	0	1	0	T
Thhalv10020400m	1915	G	A	0	1	100%	0	1	0	41	0.98	0	1	0	0	1	0	A
Thhalv10020400m	1916	C	A	0	1	100%	0	1	0	41	0.98	0	1	0	0	1	0	A
Thhalv10020400m	2056	G	C	0	1	100%	0	1	0	18	0.98	0	1	0	0	1	0	C
Thhalv10020401m	26	A	G	0	1	100%	0	1	0	41	0.98	0	1	0	0	1	0	G
Thhalv10020401m	27	G	A	0	1	100%	0	1	0	41	0.98	0	1	0	0	1	0	A
Thhalv10020401m	136	A	T	0	1	100%	0	1	0	41	0.98	0	1	0	0	1	0	T
Thhalv10020401m	149	A	G	0	1	100%	0	1	0	41	0.98	0	1	0	0	1	0	G
Thhalv10020401m	150	A	G	0	1	100%	0	1	0	41	0.98	0	1	0	0	1	0	G
Thhalv10020401m	280	G	T	0	1	100%	0	1	0	41	0.98	0	1	0	0	1	0	T
Thhalv10020401m	326	C	A	0	1	100%	0	1	0	41	0.98	0	1	0	0	1	0	A
Thhalv10020402m	1517	G	A	0	1	100%	0	1	0	41	0.98	0	1	0	0	1	0	A
Thhalv10020402m	1597	C	A	0	1	100%	0	1	0	41	0.98	0	1	0	0	1	0	A
Thhalv10020402m	1601	C	A	0	1	100%	0	1	0	41	0.98	0	1	0	0	1	0	A
Thhalv10020402m	1654	C	A	0	1	100%	0	1	0	41	0.98	0	1	0	0	1	0	A
Thhalv10020402m	1782	T	A	0	1	100%	0	1	0	41	0.98	0	1	0	0	1	0	A
Thhalv10020402m	1783	C	A	0	1	100%	0	1	0	41	0.98	0	1	0	0	1	0	A
Thhalv10020404m	148	C	T	0	1	100%	0	1	0	41	0.98	0	1	0	0	1	0	T
Thhalv10020404m	229	G	A	0	1	100%	0	1	0	41	0.98	0	1	0	0	1	0	A
Thhalv10020404m	348	T	C	0	1	100%	0	1	0	41	0.98	0	1	0	0	1	0	C
Thhalv10020404m	350	C	T	0	1	100%	0	1	0	41	0.98	0	1	0	0	1	0	T
Thhalv10020404m	382	T	G	0	1	100%	0	1	0	41	0.98	0	1	0	0	1	0	G
Thhalv10020404m	1514	T	C	0	1	100%	0	1	0	41	0.98	0	1	0	0	1	0	C
Thhalv10020406m	508	T	A	0	1	100%	0	1	0	41	0.98	0	1	0	0	1	0	A
Thhalv10020406m	729	C	A	0	1	100%	0	1	0	41	0.98	0	1	0	0	1	0	A
Thhalv10020408m	16	T	A	0	1	100%	0	1	0	41	0.98	0	1	0	0	1	0	A
Thhalv10020408m	28	C	A	0	1	100%	0	1	0	41	0.98	0	1	0	0	1	0	A
Thhalv10020408m	29	C	A	0	1	100%	0	1	0	41	0.98	0	1	0	0	1	0	A
Thhalv10020408m	30	C	A	0	1	100%	0	1	0	41	0.98	0	1	0	0	1	0	A
Thhalv10020408m	35	G	A	0	1	100%	0	1	0	41	0.98	0	1	0	0	1	0	A
Thhalv10020408m	502	C	A	0	1	100%	0	1	0	41	0.98	0	1	0	0	1	0	A
Thhalv10020408m	1840	T	C	0	1	100%	0	1	0	0	0.98	0	1	0	0	1	0	C
Thhalv10020412m	1686	T	C	0	1	100%	0	1	0	16	0.98	0	1	0	0	1	0	C
Thhalv10020412m	1770	G	A	0	1	100%	0	1	0	18	0.98	0	1	0	0	1	0	A
Thhalv10020412m	1917	T	A	0	1	100%	0	1	0	21	0.98	0	1	0	0	1	0	A
Thhalv10020412m	1950	T	A	0	1	100%	0	1	0	14	0.98	0	1	0	0	1	0	A
Thhalv10020412m	1992	G	A	0	1	100%	0	1	0	41	0.98	0	1	0	0	1	0	A
Thhalv10020412m	2004	G	A	0	1	100%	0	1	0	36	0.98	0	1	0	0	1	0	A
Thhalv10020416m	1241	T	C	0	1	100%	0	1	0	41	0.98	0	1	0	0	1	0	C
Thhalv10020416m	1365	A	G	0	1	100%	0	1	0	41	0.98	0	1	0	0	1	0	G
Thhalv10020416m	1374	A	G	0	1	100%	0	1	0	41	0.98	0	1	0	0	1	0	G
Thhalv10020416m	1404	T	C	0	1	100%	0	1	0	41	0.98	0	1	0	0	1	0	C
Thhalv10020416m	1582	C	T	0	1	100%	0	1	0	41	0.98	0	1	0	0	1	0	T
Thhalv10020416m	1862	A	C	0	1	100%	0	1	0	41	0.98	0	1	0	0	1	0	C
Thhalv10020418m	290	T	A	0	1	100%	0	1	0	41	0.98	0	1	0	0	1	0	A
Thhalv10020420m	1450	T	A	0	1	100%	0	1	0	41	0.98	0	1	0	0	1	0	A
Thhalv10020420m	1690	T	C	0	1	100%	0	1	0	41	0.98	0	1	0	0	1	0	C
Thhalv10020420m	1714	G	T	0	1	100%	0	1	0	41	0.98	0	1	0	0	1	0	T
Thhalv10020420m	1715	T	G	0	1	100%	0	1	0	41	0.98	0	1	0	0	1	0	G
Thhalv10020421m	398	T	A	0	1	100%	0	1	0	41	0.98	0	1	0	0	1	0	A
Thhalv10020421m	1892	T	A	0	1	100%	0	1	0	41	0.98	0	1	0	0	1	0	A
Thhalv10020422m	761	T	A	0	1	100%	0	1	0	41	0.98	0	1	0	0	1	0	A
Thhalv10020422m	1905	G	A	0	1	100%	0	1	0	41	0.98	0	1	0	0	1	0	A
Thhalv10020423m	1602	G	A	0	1	100%	0	1	0	41	0.98	0	1	0	0	1	0	A
Thhalv10020427m	961	T	A	0	1	100%	0	1	0	41	0.98	0	1	0	0	1	0	A
Thhalv10020428m	857	T	C	0	1	100%	0	1	0	41	0.98	0	1	0	0	1	0	C
Thhalv10020428m	863	A	G	0	1	100%	0	1	0	41	0.98	0	1	0	0	1	0	G
Thhalv10020428m	1544	G	T	0	1	100%	0	1	0	41	0.98	0	1	0	0	1	0	T
Thhalv10020428m	1595	G	A	0	1	100%	0	1	0	41	0.98	0	1	0	0	1	0	A
Thhalv10020430m	914	T	A	0	1	100%	0	1	0	41	0.98	0	1	0	0	1	0	A
Thhalv10020430m	1238	T	A	0	1	100%	0	1	0	41	0.98	0	1	0	0	1	0	A
Thhalv10020430m	1618	C	A	0	1	100%	0	1	0	41	0.98	0	1	0	0	1	0	A
Thhalv10020432m	379	T	A	0	1	100%	0	1	0	41	0.98	0	1	0	0	1	0	A
Thhalv10020432m	382	T	A	0	1	100%	0	1	0	41	0.98	0	1	0	0	1	0	A
Thhalv10020432m	1312	G	A	0	2	100%	0	1	0	41	0.98	0	1	0	0	2	0	A
Thhalv10020432m	1455	T	A	0	2	100%	0	1	0	16	0.98	0	1	0	0	2	0	A
Thhalv10020432m	1569	T	G	0	1	100%	0	1	0	18	0.98	0	1	0	0	1	0	G
Thhalv10020432m	1701	C	T	0	1	100%	0	1	0	18	0.98	0	1	0	0	1	0	T
Thhalv10020432m	1735	C	T	0	1	100%	0	1	0	21	0.98	0	1	0	0	1	0	T
Thhalv10020432m	1900	C	T	0	1	100%	0	1	0	41	0.98	0	1	0	0	1	0	T
Thhalv10020434m	120	C	A	0	1	100%	0	1	0	41	0.98	0	1	0	0	1	0	A
Thhalv10020434m	160	G	A	0	1	100%	0	1	0	41	0.98	0	1	0	0	1	0	A
Thhalv10020434m	162	T	A	0	1	100%	0	1	0	41	0.98	0	1	0	0	1	0	A
Thhalv10020434m	168	C	A	0	1	100%	0	1	0	41	0.98	0	1	0	0	1	0	A
Thhalv10020434m	170	C	A	0	1	100%	0	1	0	41	0.98	0	1	0	0	1	0	A
Thhalv10020434m	171	C	A	0	1	100%	0	1	0	41	0.98	0	1	0	0	1	0	A
Thhalv10020436m	41	G	A	0	1	100%	0	1	0	41	0.98	0	1	0	0	1	0	A
Thhalv10020436m	289	T	A	0	1	100%	0	1	0	41	0.98	0	1	0	0	1	0	A
Thhalv10020436m	305	C	A	0	1	100%	0	1	0	41	0.98	0	1	0	0	1	0	A
Thhalv10020436m	1569	T	A	0	1	100%	0	1	0	15	0.98	0	1	0	0	1	0	A
Thhalv10020439m	11	T	A	0	1	100%	0	1	0	41	0.98	0	1	0	0	1	0	A
Thhalv10020439m	252	C	A	0	1	100%	0	1	0	41	0.98	0	1	0	0	1	0	A
Thhalv10020439m	253	C	A	0	1	100%	0	1	0	41	0.98	0	1	0	0	1	0	A
Thhalv10020439m	255	C	A	0	1	100%	0	1	0	41	0.98	0	1	0	0	1	0	A
Thhalv10020439m	256	C	A	0	1	100%	0	1	0	41	0.98	0	1	0	0	1	0	A
Thhalv10020439m	1347	A	G	0	1	100%	0	1	0	41	0.98	0	1	0	0	1	0	G
Thhalv10020439m	1408	T	A	0	1	100%	0	1	0	41	0.98	0	1	0	0	1	0	A
Thhalv10020440m	111	T	C	0	1	100%	0	1	0	41	0.98	0	1	0	0	1	0	C
Thhalv10020440m	300	T	G	0	1	100%	0	1	0	41	0.98	0	1	0	0	1	0	G
Thhalv10020441m	1235	C	T	0	1	100%	0	1	0	41	0.98	0	1	0	0	1	0	T
Thhalv10020441m	1458	C	T	0	2	100%	0	1	0	41	0.98	0	1	0	0	2	0	T
Thhalv10020441m	1491	G	A	0	2	100%	0	1	0	31	0.98	0	1	0	0	2	0	A
Thhalv10020444m	922	G	A	0	1	100%	0	1	0	41	0.98	0	1	0	0	1	0	A
Thhalv10020444m	1836	G	A	0	1	100%	0	1	0	41	0.98	0	1	0	0	1	0	A
Thhalv10020447m	76	G	T	0	1	100%	0	1	0	41	0.98	0	1	0	0	1	0	T
Thhalv10020447m	255	G	A	0	1	100%	0	1	0	41	0.98	0	1	0	0	1	0	A
Thhalv10020447m	1559	T	A	0	1	100%	0	1	0	41	0.98	0	1	0	0	1	0	A
Thhalv10020448m	19	C	A	0	1	100%	0	1	0	41	0.98	0	1	0	0	1	0	A
Thhalv10020449m	184	G	T	0	1	100%	0	1	0	41	0.98	0	1	0	0	1	0	T
Thhalv10020449m	966	G	T	0	1	100%	0	1	0	41	0.98	0	1	0	0	0	1	T
Thhalv10020449m	1166	C	A	0	1	100%	0	1	0	41	0.98	0	1	0	0	0	1	A
Thhalv10020450m	17	C	A	0	1	100%	0	1	0	41	0.98	0	1	0	0	1	0	A
Thhalv10020450m	81	G	A	0	1	100%	0	1	0	41	0.98	0	1	0	0	1	0	A
Thhalv10020450m	326	G	A	0	1	100%	0	1	0	41	0.98	0	1	0	0	1	0	A
Thhalv10020450m	327	C	A	0	1	100%	0	1	0	41	0.98	0	1	0	0	1	0	A
Thhalv10020450m	328	C	A	0	1	100%	0	1	0	41	0.98	0	1	0	0	1	0	A
Thhalv10020450m	504	T	A	0	1	100%	0	1	0	41	0.98	0	1	0	0	1	0	A
Thhalv10020450m	840	T	G	0	1	100%	0	1	0	41	0.98	0	1	0	0	1	0	G
Thhalv10020455m	9	C	G	0	1	100%	0	1	0	41	0.98	0	1	0	0	1	0	G
Thhalv10020455m	39	T	C	0	1	100%	0	1	0	41	0.98	0	1	0	0	1	0	C
Thhalv10020458m	736	A	C	0	1	100%	0	1	0	41	0.98	0	1	0	0	1	0	C
Thhalv10020458m	1246	C	T	0	1	100%	0	1	0	41	0.98	0	1	0	0	1	0	T
Thhalv10020458m	1424	C	A	0	1	100%	0	1	0	41	0.98	0	1	0	0	1	0	A
Thhalv10020458m	1452	C	A	0	1	100%	0	1	0	41	0.98	0	1	0	0	1	0	A
Thhalv10020459m	8	C	A	0	1	100%	0	1	0	41	0.98	0	1	0	0	1	0	A
Thhalv10020459m	1330	T	C	0	1	100%	0	1	0	41	0.98	0	1	0	0	1	0	C
Thhalv10020459m	1366	G	A	0	1	100%	0	1	0	41	0.98	0	1	0	0	1	0	A
Thhalv10020460m	1870	A	C	0	2	100%	0	1	0	13	0.98	0	1	0	0	2	0	C
Thhalv10020460m	2104	T	C	0	2	100%	0	1	0	10	0.98	0	1	0	0	2	0	C
Thhalv10020461m	187	T	A	0	1	100%	0	1	0	41	0.98	0	1	0	0	1	0	A
Thhalv10020461m	1566	G	T	0	1	100%	0	1	0	41	0.98	0	1	0	0	0	1	T
Thhalv10020461m	1572	A	T	0	1	100%	0	1	0	41	0.98	0	1	0	0	0	1	T
Thhalv10020461m	1629	G	T	0	1	100%	0	1	0	41	0.98	0	1	0	0	0	1	T
Thhalv10020461m	1631	A	T	0	1	100%	0	1	0	41	0.98	0	1	0	0	0	1	T
Thhalv10020463m	1105	A	G	0	1	100%	0	1	0	41	0.98	0	1	0	0	1	0	G
Thhalv10020463m	1651	G	A	0	1	100%	0	1	0	41	0.98	0	1	0	0	1	0	A
Thhalv10020463m	1807	T	G	0	1	100%	0	1	0	41	0.98	0	1	0	0	1	0	G
Thhalv10020463m	1808	G	T	0	1	100%	0	1	0	41	0.98	0	1	0	0	1	0	T
Thhalv10020466m	1762	A	T	0	1	100%	0	1	0	41	0.98	0	1	0	0	1	0	T
Thhalv10020467m	1525	T	C	0	1	100%	0	1	0	41	0.98	0	1	0	0	1	0	C
Thhalv10020467m	1566	C	T	0	1	100%	0	1	0	41	0.98	0	1	0	0	1	0	T
Thhalv10020468m	22	T	A	0	1	100%	0	1	0	41	0.98	0	1	0	0	1	0	A
Thhalv10020471m	109	C	A	0	1	100%	0	1	0	41	0.98	0	1	0	0	1	0	A
Thhalv10020471m	190	G	A	0	1	100%	0	1	0	41	0.98	0	1	0	0	1	0	A
Thhalv10020471m	196	G	A	0	1	100%	0	1	0	41	0.98	0	1	0	0	1	0	A
Thhalv10020471m	249	G	A	0	1	100%	0	1	0	41	0.98	0	1	0	0	1	0	A
Thhalv10020471m	326	G	A	0	1	100%	0	1	0	41	0.98	0	1	0	0	1	0	A
Thhalv10020472m	188	T	C	0	1	100%	0	1	0	41	0.98	0	1	0	0	1	0	C
Thhalv10020473m	557	C	A	0	1	100%	0	1	0	41	0.98	0	1	0	0	1	0	A
Thhalv10020473m	1224	G	A	0	1	100%	0	1	0	41	0.98	0	1	0	0	1	0	A
Thhalv10020473m	1359	T	A	0	1	100%	0	1	0	41	0.98	0	1	0	0	1	0	A
Thhalv10020475m	1106	T	A	0	1	100%	0	1	0	41	0.98	0	1	0	0	1	0	A
Thhalv10020475m	1269	T	A	0	1	100%	0	1	0	41	0.98	0	1	0	0	1	0	A
Thhalv10020476m	1047	T	A	0	1	100%	0	1	0	41	0.98	0	1	0	0	1	0	A
Thhalv10020479m	14	A	T	0	1	100%	0	1	0	41	0.98	0	1	0	0	1	0	T
Thhalv10020479m	44	C	A	0	1	100%	0	1	0	41	0.98	0	1	0	0	1	0	A
Thhalv10020479m	316	G	A	0	1	100%	0	1	0	41	0.98	0	1	0	0	1	0	A
Thhalv10020479m	319	G	A	0	1	100%	0	1	0	41	0.98	0	1	0	0	1	0	A
Thhalv10020479m	1510	C	A	0	1	100%	0	1	0	21	0.98	0	1	0	0	1	0	A
Thhalv10020480m	16	T	A	0	1	100%	0	1	0	41	0.98	0	1	0	0	1	0	A
Thhalv10020480m	18	T	A	0	1	100%	0	1	0	41	0.98	0	1	0	0	1	0	A
Thhalv10020480m	504	G	A	0	1	100%	0	1	0	41	0.98	0	1	0	0	1	0	A
Thhalv10020480m	582	A	C	0	1	100%	0	1	0	41	0.98	0	1	0	0	1	0	C
Thhalv10020480m	1830	C	A	0	1	100%	0	1	0	41	0.98	0	1	0	0	1	0	A
Thhalv10020481m	64	T	A	0	1	100%	0	1	0	41	0.98	0	1	0	0	1	0	A
Thhalv10020481m	67	T	A	0	1	100%	0	1	0	41	0.98	0	1	0	0	1	0	A
Thhalv10020481m	125	C	A	0	1	100%	0	1	0	41	0.98	0	1	0	0	1	0	A
Thhalv10020481m	130	T	A	0	1	100%	0	1	0	41	0.98	0	1	0	0	1	0	A
Thhalv10020481m	172	T	A	0	1	100%	0	1	0	41	0.98	0	1	0	0	1	0	A
Thhalv10020481m	287	C	A	0	1	100%	0	1	0	41	0.98	0	1	0	0	1	0	A
Thhalv10020481m	383	T	A	0	1	100%	0	1	0	41	0.98	0	1	0	0	1	0	A
Thhalv10020481m	897	T	C	0	1	100%	0	1	0	41	0.98	0	1	0	0	1	0	C
Thhalv10020481m	1231	G	A	0	1	100%	0	1	0	41	0.98	0	1	0	0	1	0	A
Thhalv10020482m	1101	T	A	0	1	100%	0	1	0	41	0.98	0	1	0	0	1	0	A
Thhalv10020482m	1106	T	A	0	1	100%	0	1	0	41	0.98	0	1	0	0	1	0	A
Thhalv10020483m	1766	T	G	0	1	100%	0	1	0	41	0.98	0	1	0	0	1	0	G
Thhalv10020484m	596	C	A	0	1	100%	0	1	0	41	0.98	0	1	0	0	1	0	A
Thhalv10020484m	641	C	A	0	1	100%	0	1	0	41	0.98	0	1	0	0	1	0	A
Thhalv10020484m	768	T	C	0	1	100%	0	1	0	41	0.98	0	1	0	0	1	0	C
Thhalv10020484m	1615	A	T	0	1	100%	0	1	0	0	0.98	0	1	0	0	1	0	T
Thhalv10020484m	1616	T	A	0	1	100%	0	1	0	0	0.98	0	1	0	0	1	0	A
Thhalv10020486m	1450	T	A	0	1	100%	0	1	0	41	0.98	0	1	0	0	1	0	A
Thhalv10020486m	1467	T	A	0	1	100%	0	1	0	41	0.98	0	1	0	0	1	0	A
Thhalv10020486m	1489	C	A	0	1	100%	0	1	0	41	0.98	0	1	0	0	1	0	A
Thhalv10020486m	1492	C	A	0	1	100%	0	1	0	41	0.98	0	1	0	0	1	0	A
Thhalv10020486m	1656	T	A	0	1	100%	0	1	0	41	0.98	0	1	0	0	1	0	A
Thhalv10020487m	1826	A	T	0	1	100%	0	1	0	41	0.98	0	1	0	0	0	1	T
Thhalv10020487m	1866	T	C	0	1	100%	0	1	0	41	0.98	0	1	0	0	0	1	C
Thhalv10020487m	1942	A	G	0	1	100%	0	1	0	41	0.98	0	1	0	0	0	1	G
Thhalv10020488m	571	T	A	0	1	100%	0	1	0	41	0.98	0	1	0	0	1	0	A
Thhalv10020488m	860	G	A	0	1	100%	0	1	0	41	0.98	0	1	0	0	1	0	A
Thhalv10020488m	861	T	A	0	1	100%	0	1	0	41	0.98	0	1	0	0	1	0	A
Thhalv10020488m	862	T	A	0	1	100%	0	1	0	41	0.98	0	1	0	0	1	0	A
Thhalv10020488m	863	G	A	0	1	100%	0	1	0	41	0.98	0	1	0	0	1	0	A
Thhalv10020488m	867	C	A	0	1	100%	0	1	0	41	0.98	0	1	0	0	1	0	A
Thhalv10020488m	868	G	A	0	1	100%	0	1	0	41	0.98	0	1	0	0	1	0	A
Thhalv10020488m	869	G	A	0	1	100%	0	1	0	41	0.98	0	1	0	0	1	0	A
Thhalv10020488m	870	T	A	0	1	100%	0	1	0	41	0.98	0	1	0	0	1	0	A
Thhalv10020488m	897	G	A	0	1	100%	0	1	0	41	0.98	0	1	0	0	1	0	A
Thhalv10020488m	1344	T	C	0	1	100%	0	1	0	41	0.98	0	1	0	0	1	0	C
Thhalv10020489m	1719	G	A	0	1	100%	0	1	0	41	0.98	0	1	0	0	1	0	A
Thhalv10020493m	367	C	A	0	1	100%	0	1	0	41	0.98	0	1	0	0	1	0	A
Thhalv10020494m	244	C	A	0	1	100%	0	1	0	41	0.98	0	1	0	0	1	0	A
Thhalv10020494m	521	A	T	0	1	100%	0	1	0	41	0.98	0	1	0	0	1	0	T
Thhalv10020494m	1001	T	A	0	1	100%	0	1	0	41	0.98	0	1	0	0	1	0	A
Thhalv10020494m	1002	G	T	0	1	100%	0	1	0	41	0.98	0	1	0	0	1	0	T
Thhalv10020494m	1423	G	T	0	1	100%	0	1	0	41	0.98	0	1	0	0	1	0	T
Thhalv10020495m	76	A	T	0	1	100%	0	1	0	41	0.98	0	1	0	0	1	0	T
Thhalv10020495m	870	T	A	0	1	100%	0	1	0	41	0.98	0	1	0	0	1	0	A
Thhalv10020495m	1038	T	C	0	1	100%	0	1	0	41	0.98	0	1	0	0	1	0	C
Thhalv10020495m	1162	C	T	0	1	100%	0	1	0	41	0.98	0	1	0	0	1	0	T
Thhalv10020495m	1173	A	T	0	1	100%	0	1	0	41	0.98	0	1	0	0	1	0	T
Thhalv10020495m	1656	G	A	0	1	100%	0	1	0	41	0.98	0	1	0	0	1	0	A
Thhalv10020495m	1721	A	G	0	1	100%	0	1	0	41	0.98	0	1	0	0	1	0	G
Thhalv10020495m	1737	T	C	0	1	100%	0	1	0	41	0.98	0	1	0	0	1	0	C
Thhalv10020495m	1738	C	A	0	1	100%	0	1	0	41	0.98	0	1	0	0	1	0	A
Thhalv10020495m	1753	T	A	0	1	100%	0	1	0	41	0.98	0	1	0	0	1	0	A
Thhalv10020495m	1754	C	A	0	1	100%	0	1	0	41	0.98	0	1	0	0	1	0	A
Thhalv10020496m	394	G	A	0	1	100%	0	1	0	41	0.98	0	1	0	0	1	0	A
Thhalv10020496m	1005	T	G	0	1	100%	0	1	0	41	0.98	0	1	0	0	1	0	G
Thhalv10020497m	916	T	A	0	1	100%	0	1	0	41	0.98	0	1	0	0	1	0	A
Thhalv10020497m	1377	T	A	0	1	100%	0	1	0	41	0.98	0	1	0	0	1	0	A
Thhalv10020498m	1250	T	A	0	1	100%	0	1	0	41	0.98	0	1	0	0	1	0	A
Thhalv10020501m	1670	T	C	0	1	100%	0	1	0	41	0.98	0	1	0	0	1	0	C
Thhalv10020503m	380	T	A	0	1	100%	0	1	0	41	0.98	0	1	0	0	1	0	A
Thhalv10020503m	381	C	A	0	1	100%	0	1	0	41	0.98	0	1	0	0	1	0	A
Thhalv10020503m	458	T	C	0	1	100%	0	1	0	41	0.98	0	1	0	0	1	0	C
Thhalv10020505m	1667	T	A	0	1	100%	0	1	0	41	0.98	0	1	0	0	1	0	A
Thhalv10020505m	1928	A	G	0	1	100%	0	1	0	21	0.98	0	1	0	0	1	0	G
Thhalv10020505m	1997	A	T	0	1	100%	0	1	0	21	0.98	0	1	0	0	1	0	T
Thhalv10020506m	1405	G	A	0	1	100%	0	1	0	41	0.98	0	1	0	0	1	0	A
Thhalv10020507m	149	C	T	0	2	100%	0	1	0	41	0.98	0	1	0	0	2	0	T
Thhalv10020507m	555	T	A	0	1	100%	0	1	0	41	0.98	0	1	0	0	1	0	A
Thhalv10020508m	1769	T	A	0	3	100%	0	1	0	25	0.98	0	1	0	0	3	0	A
Thhalv10020508m	1816	T	A	0	1	100%	0	1	0	0	0.98	0	1	0	0	1	0	A
Thhalv10020508m	1817	G	A	0	1	100%	0	1	0	0	0.98	0	1	0	0	1	0	A
Thhalv10020509m	87	T	A	0	1	100%	0	1	0	41	0.98	0	1	0	0	1	0	A
Thhalv10020509m	88	C	A	0	1	100%	0	1	0	41	0.98	0	1	0	0	1	0	A
Thhalv10020509m	106	G	A	0	1	100%	0	1	0	41	0.98	0	1	0	0	1	0	A
Thhalv10020509m	467	G	A	0	1	100%	0	1	0	41	0.98	0	1	0	0	1	0	A
Thhalv10020509m	476	T	G	0	1	100%	0	1	0	41	0.98	0	1	0	0	1	0	G
Thhalv10020509m	580	C	A	0	1	100%	0	1	0	41	0.98	0	1	0	0	1	0	A
Thhalv10020509m	581	G	A	0	1	100%	0	1	0	41	0.98	0	1	0	0	1	0	A
Thhalv10020509m	586	T	A	0	1	100%	0	1	0	41	0.98	0	1	0	0	1	0	A
Thhalv10020509m	589	C	T	0	1	100%	0	1	0	41	0.98	0	1	0	0	1	0	T
Thhalv10020509m	594	T	A	0	1	100%	0	1	0	41	0.98	0	1	0	0	1	0	A
Thhalv10020509m	1902	C	A	0	1	100%	0	1	0	41	0.98	0	1	0	0	1	0	A
Thhalv10020510m	35	G	A	0	1	100%	0	1	0	41	0.98	0	1	0	0	1	0	A
Thhalv10020510m	65	T	C	0	1	100%	0	1	0	41	0.98	0	1	0	0	1	0	C
Thhalv10020510m	859	C	G	0	1	100%	0	1	0	41	0.98	0	1	0	0	1	0	G
Thhalv10020510m	1251	A	G	0	1	100%	0	1	0	41	0.98	0	1	0	0	1	0	G
Thhalv10020510m	1269	C	T	0	1	100%	0	1	0	41	0.98	0	1	0	0	1	0	T
Thhalv10020512m	320	C	T	0	2	100%	0	1	0	41	0.98	0	1	0	0	2	0	T
Thhalv10020512m	349	A	T	0	2	100%	0	1	0	41	0.98	0	1	0	0	2	0	T
Thhalv10020513m	1050	A	G	0	1	100%	0	1	0	41	0.98	0	1	0	0	1	0	G
Thhalv10020513m	1065	A	G	0	1	100%	0	1	0	41	0.98	0	1	0	0	1	0	G
Thhalv10020514m	88	T	C	0	1	100%	0	1	0	41	0.98	0	1	0	0	1	0	C
Thhalv10020514m	322	C	A	0	1	100%	0	1	0	41	0.98	0	1	0	0	1	0	A
Thhalv10020514m	897	A	T	0	2	100%	0	1	0	31	0.98	0	1	0	0	2	0	T
Thhalv10020514m	1032	T	G	0	1	100%	0	1	0	0	0.98	0	1	0	0	1	0	G
Thhalv10020514m	1035	A	G	0	1	100%	0	1	0	5	0.98	0	1	0	0	1	0	G
Thhalv10020515m	929	C	G	0	1	100%	0	1	0	41	0.98	0	1	0	0	1	0	G
Thhalv10020515m	992	G	C	0	1	100%	0	1	0	41	0.98	0	1	0	0	1	0	C
Thhalv10020515m	1119	A	T	0	1	100%	0	1	0	41	0.98	0	1	0	0	1	0	T
Thhalv10020515m	1156	G	A	0	1	100%	0	1	0	41	0.98	0	1	0	0	1	0	A
Thhalv10020515m	1168	G	A	0	1	100%	0	1	0	41	0.98	0	1	0	0	1	0	A
Thhalv10020515m	1169	A	G	0	1	100%	0	1	0	41	0.98	0	1	0	0	1	0	G
Thhalv10020515m	1210	A	G	0	1	100%	0	1	0	41	0.98	0	1	0	0	1	0	G
Thhalv10020517m	996	A	T	0	1	100%	0	1	0	41	0.98	0	1	0	0	1	0	T
Thhalv10020517m	1766	T	C	0	1	100%	0	1	0	41	0.98	0	1	0	0	1	0	C
Thhalv10020519m	1084	A	G	0	1	100%	0	1	0	41	0.98	0	1	0	0	1	0	G
Thhalv10020519m	1310	T	C	0	1	100%	0	1	0	41	0.98	0	1	0	0	1	0	C
Thhalv10020519m	1554	A	G	0	2	100%	0	1	0	41	0.98	0	1	0	0	2	0	G
Thhalv10020520m	408	G	A	0	1	100%	0	1	0	41	0.98	0	1	0	0	1	0	A
Thhalv10020520m	435	T	C	0	1	100%	0	1	0	41	0.98	0	1	0	0	1	0	C
Thhalv10020520m	446	T	A	0	1	100%	0	1	0	41	0.98	0	1	0	0	1	0	A
Thhalv10020521m	876	A	G	0	1	100%	0	1	0	41	0.98	0	1	0	0	1	0	G
Thhalv10020521m	1145	T	A	0	1	100%	0	1	0	41	0.98	0	1	0	0	1	0	A
Thhalv10020522m	168	T	A	0	1	100%	0	1	0	41	0.98	0	1	0	0	1	0	A
Thhalv10020522m	339	C	A	0	1	100%	0	1	0	41	0.98	0	1	0	0	1	0	A
Thhalv10020522m	393	G	A	0	1	100%	0	1	0	41	0.98	0	1	0	0	1	0	A
Thhalv10020522m	395	G	A	0	1	100%	0	1	0	41	0.98	0	1	0	0	1	0	A
Thhalv10020522m	398	C	A	0	1	100%	0	1	0	41	0.98	0	1	0	0	1	0	A
Thhalv10020522m	1954	T	A	0	1	100%	0	1	0	0	0.98	0	1	0	0	1	0	A
Thhalv10020522m	1955	G	A	0	1	100%	0	1	0	0	0.98	0	1	0	0	1	0	A
Thhalv10020522m	1958	T	C	0	1	100%	0	1	0	6	0.98	0	1	0	0	1	0	C
Thhalv10020524m	954	G	A	0	1	100%	0	1	0	41	0.98	0	1	0	0	1	0	A
Thhalv10020526m	775	T	C	0	1	100%	0	1	0	41	0.98	0	1	0	0	1	0	C
Thhalv10020526m	1680	T	A	0	1	100%	0	1	0	41	0.98	0	1	0	0	1	0	A
Thhalv10020527m	610	C	A	0	1	100%	0	1	0	41	0.98	0	1	0	0	1	0	A
Thhalv10020527m	750	G	A	0	1	100%	0	1	0	41	0.98	0	1	0	0	1	0	A
Thhalv10020527m	1069	T	C	0	1	100%	0	1	0	41	0.98	0	1	0	0	1	0	C
Thhalv10020528m	654	T	A	0	1	100%	0	1	0	41	0.98	0	1	0	0	1	0	A
Thhalv10020528m	1167	A	G	0	1	100%	0	1	0	41	0.98	0	1	0	0	1	0	G
Thhalv10020529m	265	G	A	0	1	100%	0	1	0	41	0.98	0	1	0	0	1	0	A
Thhalv10020529m	267	A	G	0	1	100%	0	1	0	41	0.98	0	1	0	0	1	0	G
Thhalv10020529m	285	T	G	0	1	100%	0	1	0	41	0.98	0	1	0	0	1	0	G
Thhalv10020529m	869	A	G	0	1	100%	0	1	0	41	0.98	0	1	0	0	1	0	G
Thhalv10020529m	1442	T	C	0	1	100%	0	1	0	41	0.98	0	1	0	0	1	0	C
Thhalv10020529m	1602	T	A	0	1	100%	0	1	0	41	0.98	0	1	0	0	1	0	A
Thhalv10020530m	1740	C	T	0	1	100%	0	1	0	41	0.98	0	1	0	0	1	0	T
Thhalv10020533m	1086	T	A	0	1	100%	0	1	0	41	0.98	0	1	0	0	1	0	A
Thhalv10020534m	721	G	A	0	1	100%	0	1	0	21	0.98	0	1	0	0	1	0	A
Thhalv10020534m	746	T	G	0	1	100%	0	1	0	7	0.98	0	1	0	0	1	0	G
Thhalv10020534m	749	G	T	0	1	100%	0	1	0	7	0.98	0	1	0	0	1	0	T
Thhalv10020534m	753	A	G	0	1	100%	0	1	0	16	0.98	0	1	0	0	1	0	G
Thhalv10020534m	756	C	A	0	1	100%	0	1	0	15	0.98	0	1	0	0	1	0	A
Thhalv10020534m	760	G	T	0	1	100%	0	1	0	18	0.98	0	1	0	0	1	0	T
Thhalv10020534m	775	C	T	0	1	100%	0	1	0	3	0.98	0	1	0	0	1	0	T
Thhalv10020534m	777	G	T	0	1	100%	0	1	0	0	0.98	0	1	0	0	1	0	T
Thhalv10020534m	778	A	T	0	1	100%	0	1	0	0	0.98	0	1	0	0	1	0	T
Thhalv10020534m	780	T	A	0	1	100%	0	1	0	0	0.98	0	1	0	0	1	0	A
Thhalv10020534m	790	G	A	0	1	100%	0	1	0	0	0.98	0	1	0	0	1	0	A
Thhalv10020534m	793	A	G	0	1	100%	0	1	0	0	0.98	0	1	0	0	1	0	G
Thhalv10020534m	794	C	G	0	1	100%	0	1	0	1	0.98	0	1	0	0	1	0	G
Thhalv10020534m	803	A	C	0	1	100%	0	1	0	21	0.98	0	1	0	0	1	0	C
Thhalv10020534m	808	A	G	0	1	100%	0	1	0	16	0.98	0	1	0	0	1	0	G
Thhalv10020534m	844	T	A	0	1	100%	0	1	0	15	0.98	0	1	0	0	1	0	A
Thhalv10020534m	847	T	G	0	1	100%	0	1	0	13	0.98	0	1	0	0	1	0	G
Thhalv10020534m	851	A	G	0	1	100%	0	1	0	2	0.98	0	1	0	0	1	0	G
Thhalv10020534m	853	T	A	0	1	100%	0	1	0	0	0.98	0	1	0	0	1	0	A
Thhalv10020534m	867	G	C	0	1	100%	0	1	0	18	0.98	0	1	0	0	1	0	C
Thhalv10020534m	883	G	A	0	1	100%	0	1	0	16	0.98	0	1	0	0	1	0	A
Thhalv10020534m	894	G	A	0	1	100%	0	1	0	2	0.98	0	1	0	0	1	0	A
Thhalv10020534m	896	A	G	0	1	100%	0	1	0	2	0.98	0	1	0	0	1	0	G
Thhalv10020534m	904	A	G	0	1	100%	0	1	0	41	0.98	0	1	0	0	1	0	G
Thhalv10020534m	986	T	C	0	1	100%	0	1	0	21	0.98	0	1	0	0	1	0	C
Thhalv10020534m	994	T	C	0	1	100%	0	1	0	18	0.98	0	1	0	0	1	0	C
Thhalv10020534m	1043	C	T	0	1	100%	0	1	0	16	0.98	0	1	0	0	1	0	T
Thhalv10020534m	1078	C	A	0	1	100%	0	1	0	18	0.98	0	1	0	0	1	0	A
Thhalv10020536m	1310	T	G	0	1	100%	0	1	0	18	0.98	0	1	0	0	1	0	G
Thhalv10020536m	1366	C	A	0	1	100%	0	1	0	21	0.98	0	1	0	0	1	0	A
Thhalv10020536m	1402	C	A	0	1	100%	0	1	0	14	0.98	0	1	0	0	1	0	A
Thhalv10020536m	1408	G	A	0	1	100%	0	1	0	18	0.98	0	1	0	0	1	0	A
Thhalv10020536m	1487	G	A	0	1	100%	0	1	0	23	0.98	0	1	0	0	1	0	A
Thhalv10020541m	1382	T	C	0	1	100%	0	1	0	18	0.98	0	1	0	0	1	0	C
Thhalv10020544m	615	C	A	0	1	100%	0	1	0	41	0.98	0	1	0	0	1	0	A
Thhalv10020544m	622	T	A	0	1	100%	0	1	0	41	0.98	0	1	0	0	1	0	A
Thhalv10020548m	1159	G	A	0	1	100%	0	1	0	41	0.98	0	1	0	0	1	0	A
Thhalv10020551m	52	T	G	0	1	100%	0	1	0	41	0.98	0	1	0	0	1	0	G
Thhalv10020551m	715	T	G	0	1	100%	0	1	0	41	0.98	0	1	0	0	1	0	G
Thhalv10020551m	1064	A	G	0	1	100%	0	1	0	16	0.98	0	1	0	0	1	0	G
Thhalv10020552m	1729	C	A	0	1	100%	0	1	0	41	0.98	0	1	0	0	1	0	A
Thhalv10020553m	47	T	A	0	1	100%	0	1	0	41	0.98	0	1	0	0	1	0	A
Thhalv10020553m	557	G	A	0	1	100%	0	1	0	41	0.98	0	1	0	0	1	0	A
Thhalv10020553m	713	T	A	0	1	100%	0	1	0	41	0.98	0	1	0	0	1	0	A
Thhalv10020553m	738	G	A	0	1	100%	0	1	0	41	0.98	0	1	0	0	1	0	A
Thhalv10020553m	742	T	A	0	1	100%	0	1	0	41	0.98	0	1	0	0	1	0	A
Thhalv10020553m	756	T	A	0	1	100%	0	1	0	41	0.98	0	1	0	0	1	0	A
Thhalv10020553m	767	C	A	0	1	100%	0	1	0	41	0.98	0	1	0	0	1	0	A
Thhalv10020553m	771	G	A	0	1	100%	0	1	0	41	0.98	0	1	0	0	1	0	A
Thhalv10020553m	774	G	A	0	1	100%	0	1	0	41	0.98	0	1	0	0	1	0	A
Thhalv10020553m	777	G	A	0	1	100%	0	1	0	41	0.98	0	1	0	0	1	0	A
Thhalv10020553m	780	G	C	0	1	100%	0	1	0	41	0.98	0	1	0	0	1	0	C
Thhalv10020553m	782	C	A	0	1	100%	0	1	0	41	0.98	0	1	0	0	1	0	A
Thhalv10020553m	784	G	T	0	1	100%	0	1	0	41	0.98	0	1	0	0	1	0	T
Thhalv10020553m	787	G	A	0	1	100%	0	1	0	41	0.98	0	1	0	0	1	0	A
Thhalv10020553m	791	T	G	0	1	100%	0	1	0	41	0.98	0	1	0	0	1	0	G
Thhalv10020553m	804	T	A	0	1	100%	0	1	0	41	0.98	0	1	0	0	1	0	A
Thhalv10020553m	821	G	A	0	1	100%	0	1	0	41	0.98	0	1	0	0	1	0	A
Thhalv10020553m	1048	A	G	0	1	100%	0	1	0	41	0.98	0	1	0	0	1	0	G
Thhalv10020553m	1252	A	G	0	1	100%	0	1	0	41	0.98	0	1	0	0	1	0	G
Thhalv10020553m	1762	G	C	0	1	100%	0	1	0	41	0.98	0	1	0	0	1	0	C
Thhalv10020555m	1374	G	A	0	1	100%	0	1	0	41	0.98	0	1	0	0	0	1	A
Thhalv10020555m	1554	G	A	0	1	100%	0	1	0	41	0.98	0	1	0	0	0	1	A
Thhalv10020557m	1387	T	A	0	1	100%	0	1	0	16	0.98	0	1	0	0	1	0	A
Thhalv10020558m	687	C	A	0	1	100%	0	1	0	41	0.98	0	1	0	0	1	0	A
Thhalv10020560m	1203	T	A	0	1	100%	0	1	0	41	0.98	0	1	0	0	1	0	A
Thhalv10020561m	434	G	A	0	1	100%	0	1	0	41	0.98	0	1	0	0	1	0	A
Thhalv10020561m	956	T	A	0	1	100%	0	1	0	41	0.98	0	1	0	0	1	0	A
Thhalv10020563m	1756	G	A	0	1	100%	0	1	0	21	0.98	0	1	0	0	1	0	A
Thhalv10020565m	248	T	C	0	1	100%	0	1	0	41	0.98	0	1	0	0	0	1	C
Thhalv10020565m	259	G	T	0	1	100%	0	1	0	41	0.98	0	1	0	0	0	1	T
Thhalv10020565m	269	T	C	0	1	100%	0	1	0	41	0.98	0	1	0	0	0	1	C
Thhalv10020565m	278	C	T	0	1	100%	0	1	0	41	0.98	0	1	0	0	0	1	T
Thhalv10020565m	351	A	G	0	1	100%	0	1	0	41	0.98	0	1	0	0	0	1	G
Thhalv10020565m	352	A	G	0	1	100%	0	1	0	41	0.98	0	1	0	0	0	1	G
Thhalv10020565m	1262	A	T	0	1	100%	0	1	0	41	0.98	0	1	0	0	1	0	T
Thhalv10020565m	1845	T	A	0	1	100%	0	1	0	41	0.98	0	1	0	0	1	0	A
Thhalv10020566m	1771	C	A	0	1	100%	0	1	0	41	0.98	0	1	0	0	1	0	A
Thhalv10020567m	1751	A	T	0	1	100%	0	1	0	41	0.98	0	1	0	0	1	0	T
Thhalv10020568m	633	G	A	0	1	100%	0	1	0	41	0.98	0	1	0	0	1	0	A
Thhalv10020568m	1920	C	T	0	1	100%	0	1	0	41	0.98	0	1	0	0	1	0	T
Thhalv10020569m	1209	T	A	0	1	100%	0	1	0	41	0.98	0	1	0	0	0	1	A
Thhalv10020569m	1214	A	G	0	1	100%	0	1	0	41	0.98	0	1	0	0	0	1	G
Thhalv10020569m	1233	T	C	0	1	100%	0	1	0	41	0.98	0	1	0	0	0	1	C
Thhalv10020569m	1236	C	T	0	1	100%	0	1	0	41	0.98	0	1	0	0	0	1	T
Thhalv10020569m	1246	G	A	0	1	100%	0	1	0	41	0.98	0	1	0	0	0	1	A
Thhalv10020569m	1247	T	C	0	1	100%	0	1	0	41	0.98	0	1	0	0	0	1	C
Thhalv10020569m	1250	C	A	0	1	100%	0	1	0	41	0.98	0	1	0	0	0	1	A
Thhalv10020569m	1267	G	C	0	1	100%	0	1	0	41	0.98	0	1	0	0	0	1	C
Thhalv10020569m	1268	A	C	0	1	100%	0	1	0	41	0.98	0	1	0	0	0	1	C
Thhalv10020569m	1295	A	T	0	1	100%	0	1	0	41	0.98	0	1	0	0	0	1	T
Thhalv10020569m	1315	C	T	0	1	100%	0	1	0	41	0.98	0	1	0	0	0	1	T
Thhalv10020569m	1342	A	G	0	1	100%	0	1	0	41	0.98	0	1	0	0	0	1	G
Thhalv10020569m	1343	C	T	0	1	100%	0	1	0	41	0.98	0	1	0	0	0	1	T
Thhalv10020569m	1344	C	T	0	1	100%	0	1	0	41	0.98	0	1	0	0	0	1	T
Thhalv10020569m	1348	T	G	0	1	100%	0	1	0	41	0.98	0	1	0	0	0	1	G
Thhalv10020569m	1354	T	G	0	1	100%	0	1	0	41	0.98	0	1	0	0	0	1	G
Thhalv10020569m	1369	A	G	0	1	100%	0	1	0	41	0.98	0	1	0	0	0	1	G
Thhalv10020569m	1388	A	G	0	1	100%	0	1	0	41	0.98	0	1	0	0	0	1	G
Thhalv10020569m	1446	G	T	0	1	100%	0	1	0	41	0.98	0	1	0	0	0	1	T
Thhalv10020569m	1449	A	G	0	1	100%	0	1	0	41	0.98	0	1	0	0	0	1	G
Thhalv10020569m	1479	C	A	0	1	100%	0	1	0	41	0.98	0	1	0	0	0	1	A
Thhalv10020569m	1485	C	A	0	1	100%	0	1	0	41	0.98	0	1	0	0	0	1	A
Thhalv10020569m	1489	G	T	0	1	100%	0	1	0	41	0.98	0	1	0	0	0	1	T
Thhalv10020569m	1494	G	C	0	1	100%	0	1	0	41	0.98	0	1	0	0	0	1	C
Thhalv10020569m	1495	G	T	0	1	100%	0	1	0	41	0.98	0	1	0	0	0	1	T
Thhalv10020572m	903	T	G	0	1	100%	0	1	0	41	0.98	0	1	0	0	1	0	G
Thhalv10020572m	912	T	C	0	1	100%	0	1	0	41	0.98	0	1	0	0	1	0	C
Thhalv10020572m	1215	C	A	0	1	100%	0	1	0	41	0.98	0	1	0	0	1	0	A
Thhalv10020572m	1323	T	C	0	1	100%	0	1	0	41	0.98	0	1	0	0	1	0	C
Thhalv10020572m	1462	G	A	0	1	100%	0	1	0	41	0.98	0	1	0	0	1	0	A
Thhalv10020572m	1463	A	C	0	1	100%	0	1	0	41	0.98	0	1	0	0	1	0	C
Thhalv10020572m	1523	T	C	0	1	100%	0	1	0	41	0.98	0	1	0	0	1	0	C
Thhalv10020572m	1530	A	G	0	1	100%	0	1	0	41	0.98	0	1	0	0	1	0	G
Thhalv10020572m	1541	C	T	0	1	100%	0	1	0	41	0.98	0	1	0	0	1	0	T
Thhalv10020572m	1545	C	T	0	1	100%	0	1	0	41	0.98	0	1	0	0	1	0	T
Thhalv10020574m	1065	A	T	0	1	100%	0	1	0	41	0.98	0	1	0	0	1	0	T
Thhalv10020574m	1086	T	G	0	1	100%	0	1	0	41	0.98	0	1	0	0	1	0	G
Thhalv10020574m	1307	T	A	0	1	100%	0	1	0	41	0.98	0	1	0	0	1	0	A
Thhalv10020574m	1533	G	A	0	1	100%	0	1	0	41	0.98	0	1	0	0	1	0	A
Thhalv10020574m	1551	A	G	0	1	100%	0	1	0	41	0.98	0	1	0	0	1	0	G
Thhalv10020574m	1611	A	G	0	1	100%	0	1	0	41	0.98	0	1	0	0	1	0	G
Thhalv10020574m	1626	T	C	0	1	100%	0	1	0	41	0.98	0	1	0	0	1	0	C
Thhalv10020574m	1652	G	A	0	1	100%	0	1	0	41	0.98	0	1	0	0	1	0	A
Thhalv10020575m	1215	T	C	0	1	100%	0	1	0	41	0.98	0	1	0	0	1	0	C
Thhalv10020575m	1327	A	G	0	1	100%	0	1	0	41	0.98	0	1	0	0	1	0	G
Thhalv10020577m	32	T	A	0	1	100%	0	1	0	41	0.98	0	1	0	0	1	0	A
Thhalv10020577m	35	C	A	0	1	100%	0	1	0	41	0.98	0	1	0	0	1	0	A
Thhalv10020577m	1423	C	T	0	1	100%	0	1	0	41	0.98	0	1	0	0	1	0	T
Thhalv10020581m	1268	G	A	0	1	100%	0	1	0	41	0.98	0	1	0	0	1	0	A
Thhalv10020583m	9	C	A	0	1	100%	0	1	0	41	0.98	0	1	0	0	1	0	A
Thhalv10020583m	167	T	A	0	1	100%	0	1	0	41	0.98	0	1	0	0	1	0	A
Thhalv10020583m	353	T	A	0	1	100%	0	1	0	41	0.98	0	1	0	0	1	0	A
Thhalv10020584m	1094	A	G	0	1	100%	0	1	0	41	0.98	0	1	0	0	1	0	G
Thhalv10020584m	1137	T	C	0	1	100%	0	1	0	41	0.98	0	1	0	0	1	0	C
Thhalv10020584m	1156	T	A	0	1	100%	0	1	0	41	0.98	0	1	0	0	1	0	A
Thhalv10020584m	1206	T	G	0	1	100%	0	1	0	41	0.98	0	1	0	0	1	0	G
Thhalv10020584m	1212	C	T	0	1	100%	0	1	0	41	0.98	0	1	0	0	1	0	T
Thhalv10020584m	1263	C	T	0	1	100%	0	1	0	41	0.98	0	1	0	0	1	0	T
Thhalv10020584m	1315	C	G	0	1	100%	0	1	0	41	0.98	0	1	0	0	1	0	G
Thhalv10020584m	1317	G	A	0	1	100%	0	1	0	41	0.98	0	1	0	0	1	0	A
Thhalv10020584m	1341	G	A	0	1	100%	0	1	0	41	0.98	0	1	0	0	1	0	A
Thhalv10020584m	1365	T	C	0	1	100%	0	1	0	41	0.98	0	1	0	0	1	0	C
Thhalv10020584m	1449	C	A	0	1	100%	0	1	0	41	0.98	0	1	0	0	1	0	A
Thhalv10020584m	1461	T	A	0	1	100%	0	1	0	41	0.98	0	1	0	0	1	0	A
Thhalv10020584m	1489	T	A	0	1	100%	0	1	0	41	0.98	0	1	0	0	1	0	A
Thhalv10020585m	759	T	A	0	1	100%	0	1	0	41	0.98	0	1	0	0	1	0	A
Thhalv10020585m	793	A	C	0	1	100%	0	1	0	41	0.98	0	1	0	0	1	0	C
Thhalv10020585m	822	T	C	0	1	100%	0	1	0	41	0.98	0	1	0	0	1	0	C
Thhalv10020585m	891	A	G	0	1	100%	0	1	0	41	0.98	0	1	0	0	1	0	G
Thhalv10020585m	978	A	G	0	1	100%	0	1	0	41	0.98	0	1	0	0	1	0	G
Thhalv10020585m	1046	G	T	0	1	100%	0	1	0	41	0.98	0	1	0	0	1	0	T
Thhalv10020585m	1059	G	A	0	1	100%	0	1	0	41	0.98	0	1	0	0	1	0	A
Thhalv10020585m	1065	T	C	0	1	100%	0	1	0	41	0.98	0	1	0	0	1	0	C
Thhalv10020585m	1074	T	G	0	1	100%	0	1	0	41	0.98	0	1	0	0	1	0	G
Thhalv10020585m	1092	C	T	0	1	100%	0	1	0	41	0.98	0	1	0	0	1	0	T
Thhalv10020585m	1098	C	T	0	1	100%	0	1	0	41	0.98	0	1	0	0	1	0	T
Thhalv10020585m	1100	A	C	0	1	100%	0	1	0	41	0.98	0	1	0	0	1	0	C
Thhalv10020585m	1106	A	G	0	1	100%	0	1	0	41	0.98	0	1	0	0	1	0	G
Thhalv10020585m	1134	A	T	0	1	100%	0	1	0	41	0.98	0	1	0	0	1	0	T
Thhalv10020586m	1631	T	A	0	1	100%	0	1	0	41	0.98	0	1	0	0	1	0	A
Thhalv10020590m	1245	T	C	0	1	100%	0	1	0	41	0.98	0	1	0	0	1	0	C
Thhalv10020591m	142	T	A	0	1	100%	0	1	0	41	0.98	0	1	0	0	1	0	A
Thhalv10020591m	209	T	A	0	1	100%	0	1	0	41	0.98	0	1	0	0	1	0	A
Thhalv10020593m	849	T	A	0	1	100%	0	1	0	41	0.98	0	1	0	0	1	0	A
Thhalv10020594m	1591	G	A	0	1	100%	0	1	0	41	0.98	0	1	0	0	1	0	A
Thhalv10020594m	1618	A	G	0	1	100%	0	1	0	41	0.98	0	1	0	0	1	0	G
Thhalv10020595m	8	T	A	0	1	100%	0	1	0	41	0.98	0	1	0	0	1	0	A
Thhalv10020595m	11	T	A	0	1	100%	0	1	0	41	0.98	0	1	0	0	1	0	A
Thhalv10020597m	694	C	A	0	1	100%	0	1	0	41	0.98	0	1	0	0	1	0	A
Thhalv10020597m	1115	G	A	0	1	100%	0	1	0	41	0.98	0	1	0	0	1	0	A
Thhalv10020598m	866	G	A	0	1	100%	0	1	0	41	0.98	0	1	0	0	1	0	A
Thhalv10020598m	867	A	G	0	1	100%	0	1	0	41	0.98	0	1	0	0	1	0	G
Thhalv10020601m	996	T	C	0	1	100%	0	1	0	41	0.98	0	1	0	0	1	0	C
Thhalv10020601m	1315	G	A	0	1	100%	0	1	0	41	0.98	0	1	0	0	1	0	A
Thhalv10020601m	1597	G	A	0	1	100%	0	1	0	41	0.98	0	1	0	0	1	0	A
Thhalv10020602m	103	C	G	0	1	100%	0	1	0	41	0.98	0	1	0	0	1	0	G
Thhalv10020602m	238	G	C	0	1	100%	0	1	0	41	0.98	0	1	0	0	1	0	C
Thhalv10020602m	291	G	C	0	1	100%	0	1	0	41	0.98	0	1	0	0	1	0	C
Thhalv10020602m	300	G	A	0	1	100%	0	1	0	41	0.98	0	1	0	0	1	0	A
Thhalv10020602m	309	T	A	0	1	100%	0	1	0	41	0.98	0	1	0	0	1	0	A
Thhalv10020602m	310	T	A	0	1	100%	0	1	0	41	0.98	0	1	0	0	1	0	A
Thhalv10020602m	312	C	T	0	1	100%	0	1	0	41	0.98	0	1	0	0	1	0	T
Thhalv10020602m	747	C	T	0	1	100%	0	1	0	41	0.98	0	1	0	0	1	0	T
Thhalv10020602m	806	C	A	0	1	100%	0	1	0	41	0.98	0	1	0	0	1	0	A
Thhalv10020602m	807	T	A	0	1	100%	0	1	0	41	0.98	0	1	0	0	1	0	A
Thhalv10020602m	881	C	T	0	1	100%	0	1	0	41	0.98	0	1	0	0	1	0	T
Thhalv10020602m	1089	T	A	0	1	100%	0	1	0	41	0.98	0	1	0	0	1	0	A
Thhalv10020602m	1231	G	A	0	1	100%	0	1	0	41	0.98	0	1	0	0	1	0	A
Thhalv10020602m	1404	C	A	0	1	100%	0	1	0	41	0.98	0	1	0	0	1	0	A
Thhalv10020603m	966	A	G	0	1	100%	0	1	0	41	0.98	0	1	0	0	1	0	G
Thhalv10020603m	1002	C	A	0	1	100%	0	1	0	41	0.98	0	1	0	0	1	0	A
Thhalv10020603m	1003	T	A	0	1	100%	0	1	0	41	0.98	0	1	0	0	1	0	A
Thhalv10020603m	1005	C	A	0	1	100%	0	1	0	41	0.98	0	1	0	0	1	0	A
Thhalv10020603m	1008	C	A	0	1	100%	0	1	0	41	0.98	0	1	0	0	1	0	A
Thhalv10020603m	1009	C	A	0	1	100%	0	1	0	41	0.98	0	1	0	0	1	0	A
Thhalv10020604m	819	T	C	0	1	100%	0	1	0	41	0.98	0	1	0	0	1	0	C
Thhalv10020606m	229	T	G	0	1	100%	0	1	0	41	0.98	0	1	0	0	1	0	G
Thhalv10020606m	700	T	A	0	1	100%	0	1	0	41	0.98	0	1	0	0	1	0	A
Thhalv10020606m	1574	G	A	0	1	100%	0	1	0	41	0.98	0	1	0	0	1	0	A
Thhalv10020608m	138	G	A	0	1	100%	0	1	0	41	0.98	0	1	0	0	1	0	A
Thhalv10020609m	27	T	A	0	1	100%	0	1	0	41	0.98	0	1	0	0	1	0	A
Thhalv10020609m	479	T	A	0	1	100%	0	1	0	41	0.98	0	1	0	0	1	0	A
Thhalv10020609m	859	A	G	0	1	100%	0	1	0	41	0.98	0	1	0	0	1	0	G
Thhalv10020609m	890	G	A	0	1	100%	0	1	0	41	0.98	0	1	0	0	1	0	A
Thhalv10020609m	893	T	A	0	1	100%	0	1	0	41	0.98	0	1	0	0	1	0	A
Thhalv10020609m	894	T	A	0	1	100%	0	1	0	41	0.98	0	1	0	0	1	0	A
Thhalv10020609m	983	T	C	0	1	100%	0	1	0	41	0.98	0	1	0	0	1	0	C
Thhalv10020609m	984	A	G	0	1	100%	0	1	0	41	0.98	0	1	0	0	1	0	G
Thhalv10020609m	1161	T	A	0	1	100%	0	1	0	41	0.98	0	1	0	0	1	0	A
Thhalv10020609m	1347	G	A	0	1	100%	0	1	0	41	0.98	0	1	0	0	1	0	A
Thhalv10020613m	99	C	A	0	1	100%	0	1	0	41	0.98	0	1	0	0	1	0	A
Thhalv10020613m	112	T	C	0	1	100%	0	1	0	41	0.98	0	1	0	0	1	0	C
Thhalv10020615m	47	C	A	0	1	100%	0	1	0	41	0.98	0	1	0	0	1	0	A
Thhalv10020615m	688	A	G	0	1	100%	0	1	0	41	0.98	0	1	0	0	1	0	G
Thhalv10020615m	763	G	A	0	1	100%	0	1	0	41	0.98	0	1	0	0	1	0	A
Thhalv10020615m	922	C	A	0	1	100%	0	1	0	41	0.98	0	1	0	0	1	0	A
Thhalv10020615m	1021	A	T	0	1	100%	0	1	0	41	0.98	0	1	0	0	1	0	T
Thhalv10020615m	1484	G	A	0	1	100%	0	1	0	41	0.98	0	1	0	0	1	0	A
Thhalv10020615m	1487	G	A	0	1	100%	0	1	0	41	0.98	0	1	0	0	1	0	A
[truncated: 14,210 more rows]
