# Supplementary material for: Transcriptome sequencing and microarray design for functional genomics in the extremophile Arabidopsis relative Thellungiella salsuginea (Eutrema salsugineum)
Source: BMC Genomics. 2013 Nov 14;14:793. doi: 10.1186/1471-2164-14-793 (PMC3832907; doi:10.1186/1471-2164-14-793)
Supplement: Additional file 17 — List of putative duplicated Yukon unigenes with respect to Shandong gene models. The annotations provided are derived from Mercator and Mapman software (Yukon unigenes) and from the Phytozome annotation (Shandong gene models). [file 1471-2164-14-793-S17.xlsx]

## Sheet: supp_yukon_manyToOne
Yukon Unigene	Shandong Gene	Yukon Annotation (Mapman/Mercator)	Shandong Annotation (Phytozome)
thellun_all_c11603	Thhalv10000007m	not assigned.unknown	binding	1
thellun_all_c27358	Thhalv10000007m	not assigned.unknown	binding	1
thellun_all_c29343	Thhalv10000009m	not assigned.unknown	TRAF-like family protein	0
thellun_all_c35411	Thhalv10000009m	not assigned.unknown	TRAF-like family protein	0
thellun_all_c39873	Thhalv10000009m	not assigned.unknown	TRAF-like family protein	0
thellun_all_c25450	Thhalv10000010m	RNA.regulation of transcription.B3 transcription factor family	Transcriptional factor B3 family protein	1
thellun_all_c36689	Thhalv10000010m	not assigned.unknown	Transcriptional factor B3 family protein	1
thellun_all_c18907	Thhalv10000014m	DNA.unspecified	chromatin remodeling factor CHD3 (PICKLE)	0
thellun_all_c38641	Thhalv10000014m	not assigned.unknown	chromatin remodeling factor CHD3 (PICKLE)	0
thellun_all_c20825	Thhalv10000015m	protein.degradation.ubiquitin.E3.RING	related to KPC1	1
thellun_all_c26978	Thhalv10000015m	protein.degradation.ubiquitin.E3.RING	related to KPC1	1
thellun_all_c22351	Thhalv10000026m	RNA.regulation of transcription.AtSR Transcription Factor family	signal responsive 1	0
thellun_all_c23259	Thhalv10000026m	RNA.regulation of transcription.AtSR Transcription Factor family	signal responsive 1	0
thellun_all_rep_c16860	Thhalv10000033m	stress.biotic.PR-proteins	receptor like protein 19	1
thellun_all_rep_c29539	Thhalv10000033m	stress.biotic.PR-proteins	receptor like protein 19	1
thellun_all_c14502	Thhalv10000046m	not assigned.unknown	Protein of unknown function (duplicated DUF1399)	0
thellun_all_c16894	Thhalv10000046m	not assigned.unknown	Protein of unknown function (duplicated DUF1399)	0
thellun_all_rep_c4320	Thhalv10000048m	transport.p- and v-ATPases	vacuolar proton ATPase A2	1
thellun_all_c6865	Thhalv10000048m	transport.p- and v-ATPases	vacuolar proton ATPase A2	1
thellun_all_c32629	Thhalv10000056m	protein.targeting.secretory pathway.golgi	Sec23/Sec24 protein transport family protein	0
thellun_all_c37679	Thhalv10000056m	protein.targeting.secretory pathway.golgi	Sec23/Sec24 protein transport family protein	0
thellun_all_c15534	Thhalv10000058m	protein.synthesis.initiation	MIF4G domain-containing protein / MA3 domain-containing protein	1
thellun_all_c29517	Thhalv10000058m	protein.synthesis.initiation	MIF4G domain-containing protein / MA3 domain-containing protein	1
thellun_all_rep_c14648	Thhalv10000059m	transport.cyclic nucleotide or calcium regulated channels	cyclic nucleotide-gated channel 6	0
thellun_all_c22363	Thhalv10000059m	transport.cyclic nucleotide or calcium regulated channels	cyclic nucleotide-gated channel 6	0
thellun_all_c29743	Thhalv10000059m	transport.cyclic nucleotide or calcium regulated channels	cyclic nucleotide-gated channel 6	0
thellun_all_rep_c22107	Thhalv10000063m	not assigned.unknown	Arabidopsis phospholipase-like protein (PEARLI 4) family	1
thellun_all_c31602	Thhalv10000063m	not assigned.unknown	Arabidopsis phospholipase-like protein (PEARLI 4) family	1
thellun_all_rep_c5204	Thhalv10000075m	RNA.processing	poly(A) binding protein 4	0
thellun_all_rep_c17710	Thhalv10000075m	not assigned.unknown	poly(A) binding protein 4	0
thellun_all_c31780	Thhalv10000075m	RNA.processing	poly(A) binding protein 4	0
thellun_all_c8236	Thhalv10000078m	not assigned.unknown	epsin N-terminal homology (ENTH) domain-containing protein / clathrin assembly protein-related	1
thellun_all_rep_c22873	Thhalv10000078m	not assigned.unknown	epsin N-terminal homology (ENTH) domain-containing protein / clathrin assembly protein-related	1
thellun_all_rep_c5370	Thhalv10000087m	protein.degradation.ubiquitin.E3.SCF.FBOX	EIN3-binding F box protein 1	0
thellun_all_rep_c9526	Thhalv10000087m	protein.degradation.ubiquitin.E3.SCF.FBOX	EIN3-binding F box protein 1	0
thellun_all_c40496	Thhalv10000087m	protein.degradation.ubiquitin.E3.SCF.FBOX	EIN3-binding F box protein 1	0
thellun_all_c9792	Thhalv10000106m	stress.biotic	MATE efflux family protein	1
thellun_all_c25488	Thhalv10000106m	stress.biotic	MATE efflux family protein	1
thellun_all_rep_c4827	Thhalv10000116m	signalling.calcium	synaptotagmin A	0
thellun_all_c6449	Thhalv10000116m	signalling.calcium	synaptotagmin A	0
thellun_all_c42457	Thhalv10000116m	not assigned.unknown	synaptotagmin A	0
thellun_all_rep_c43094	Thhalv10000116m	not assigned.unknown	synaptotagmin A	0
thellun_all_c11896	Thhalv10000117m	glycolysis.PPFK	phosphofructokinase 5	1
thellun_all_c12152	Thhalv10000117m	glycolysis.PPFK	phosphofructokinase 5	1
thellun_all_c15260	Thhalv10000117m	glycolysis.PPFK	phosphofructokinase 5	1
thellun_all_c22547	Thhalv10000118m	minor CHO metabolism.sugar kinases	xylulose kinase-1	0
thellun_all_c23636	Thhalv10000118m	minor CHO metabolism.sugar kinases	xylulose kinase-1	0
thellun_all_c33317	Thhalv10000118m	minor CHO metabolism.sugar kinases	xylulose kinase-1	0
thellun_all_rep_c22634	Thhalv10000120m	protein.postranslational modification	Serine/threonine-protein kinase Rio1	1
thellun_all_c28135	Thhalv10000120m	protein.postranslational modification	Serine/threonine-protein kinase Rio1	1
thellun_all_c40643	Thhalv10000120m	not assigned.unknown	Serine/threonine-protein kinase Rio1	1
thellun_all_rep_c4986	Thhalv10000121m	RNA.regulation of transcription.unclassified	zinc finger protein-related	0
thellun_all_rep_c5584	Thhalv10000121m	RNA.regulation of transcription.unclassified	zinc finger protein-related	0
thellun_all_c11229	Thhalv10000121m	not assigned.unknown	zinc finger protein-related	0
thellun_all_c12758	Thhalv10000124m	RNA.regulation of transcription.General Transcription	growth-regulating factor 1	1
thellun_all_c21939	Thhalv10000124m	RNA.regulation of transcription.General Transcription	growth-regulating factor 1	1
thellun_all_rep_c2149	Thhalv10000127m	protein.degradation	Cytosol aminopeptidase family protein	0
thellun_all_rep_c37708	Thhalv10000127m	not assigned.unknown	Cytosol aminopeptidase family protein	0
thellun_all_c23097	Thhalv10000129m	not assigned.unknown	Basic-leucine zipper (bZIP) transcription factor family protein	1
thellun_all_c35808	Thhalv10000129m	RNA.regulation of transcription.bZIP transcription factor family	Basic-leucine zipper (bZIP) transcription factor family protein	1
thellun_all_c40097	Thhalv10000129m	RNA.regulation of transcription.bZIP transcription factor family	Basic-leucine zipper (bZIP) transcription factor family protein	1
thellun_all_c13088	Thhalv10000131m	misc.cytochrome P450	cytochrome P450, family 96, subfamily A, polypeptide 1	0
thellun_all_c15371	Thhalv10000131m	misc.cytochrome P450	cytochrome P450, family 96, subfamily A, polypeptide 1	0
thellun_all_c15119	Thhalv10000135m	protein.postranslational modification	Aminotransferase-like, plant mobile domain family protein	1
thellun_all_c43481	Thhalv10000135m	not assigned.unknown	Aminotransferase-like, plant mobile domain family protein	1
thellun_all_c13358	Thhalv10000150m	amino acid metabolism.synthesis.serine-glycine-cysteine group.glycine.sarcosine oxidase	FAD-dependent oxidoreductase family protein	0
thellun_all_c23933	Thhalv10000150m	amino acid metabolism.synthesis.serine-glycine-cysteine group.glycine.sarcosine oxidase	FAD-dependent oxidoreductase family protein	0
thellun_all_rep_c36861	Thhalv10000150m	not assigned.unknown	FAD-dependent oxidoreductase family protein	0
thellun_all_c22891	Thhalv10000152m	Co-factor and vitamine metabolism.riboflavin.GTP cyclohydrolase II	riboflavin biosynthesis protein, putative	1
thellun_all_c28958	Thhalv10000152m	Co-factor and vitamine metabolism.riboflavin.GTP cyclohydrolase II	riboflavin biosynthesis protein, putative	1
thellun_all_c9000	Thhalv10000154m	misc.UDP glucosyl and glucoronyl transferases	UDP-Glycosyltransferase superfamily protein	0
thellun_all_c28685	Thhalv10000154m	not assigned.unknown	UDP-Glycosyltransferase superfamily protein	0
thellun_all_rep_c7318	Thhalv10000161m	cell.organisation	tubulin alpha-2 chain	1
thellun_all_rep_c16051	Thhalv10000161m	cell.organisation	tubulin alpha-2 chain	1
thellun_all_c26967	Thhalv10000164m	stress.abiotic.heat	DNAJ heat shock family protein	0
thellun_all_c38306	Thhalv10000164m	not assigned.unknown	DNAJ heat shock family protein	0
thellun_all_c45595	Thhalv10000164m	stress.abiotic.heat	DNAJ heat shock family protein	0
thellun_all_rep_c12228	Thhalv10000179m	not assigned.unknown	Protein of unknown function (DUF2296)	1
thellun_all_c45032	Thhalv10000179m	not assigned.unknown	Protein of unknown function (DUF2296)	1
thellun_all_rep_c16158	Thhalv10000182m	protein.postranslational modification	Protein kinase superfamily protein	0
thellun_all_rep_c17864	Thhalv10000182m	protein.postranslational modification	Protein kinase superfamily protein	0
thellun_all_c17763	Thhalv10000189m	RNA.regulation of transcription.C2H2 zinc finger family	Zinc finger protein 622	1
thellun_all_c37452	Thhalv10000189m	RNA.regulation of transcription.C2H2 zinc finger family	Zinc finger protein 622	1
thellun_all_rep_c46776	Thhalv10000191m	PS.calvin cyle.aldolase	fructose-bisphosphate aldolase 1	0
thellun_all_rep_c47220	Thhalv10000191m	PS.calvin cyle.aldolase	fructose-bisphosphate aldolase 1	0
thellun_all_rep_c47302	Thhalv10000191m	PS.calvin cyle.aldolase	fructose-bisphosphate aldolase 1	0
cluster102	Thhalv10000191m	PS.calvin cyle.aldolase	fructose-bisphosphate aldolase 1	0
thellun_all_c33865	Thhalv10000192m	not assigned.unknown	Protein of unknown function (DUF295)	1
thellun_all_c36412	Thhalv10000192m	not assigned.unknown	Protein of unknown function (DUF295)	1
thellun_all_rep_c16805	Thhalv10000197m	not assigned.unknown	RNA-binding (RRM/RBD/RNP motifs) family protein	0
thellun_all_c29560	Thhalv10000197m	not assigned.unknown	RNA-binding (RRM/RBD/RNP motifs) family protein	0
thellun_all_c9485	Thhalv10000207m	not assigned.unknown	RNA-binding (RRM/RBD/RNP motifs) family protein	1
thellun_all_c36003	Thhalv10000207m	not assigned.unknown	RNA-binding (RRM/RBD/RNP motifs) family protein	1
thellun_all_rep_c5274	Thhalv10000221m	not assigned.unknown	NAD(P)-binding Rossmann-fold superfamily protein	0
thellun_all_rep_c7179	Thhalv10000221m	not assigned.unknown	NAD(P)-binding Rossmann-fold superfamily protein	0
thellun_all_rep_c11271	Thhalv10000221m	not assigned.unknown	NAD(P)-binding Rossmann-fold superfamily protein	0
thellun_all_rep_c46974	Thhalv10000221m	not assigned.unknown	NAD(P)-binding Rossmann-fold superfamily protein	0
thellun_all_c19582	Thhalv10000226m	not assigned.unknown	Protein of unknown function (DUF607)	1
thellun_all_c27730	Thhalv10000226m	not assigned.unknown	Protein of unknown function (DUF607)	1
thellun_all_c7798	Thhalv10000230m	not assigned.unknown		0
thellun_all_rep_c13252	Thhalv10000230m	stress		0
thellun_all_c13715	Thhalv10000230m	not assigned.unknown		0
thellun_all_rep_c3302	Thhalv10000240m	not assigned.unknown	uncoupling protein 5	1
thellun_all_rep_c15668	Thhalv10000240m	not assigned.unknown	uncoupling protein 5	1
thellun_all_rep_c37959	Thhalv10000240m	not assigned.unknown	uncoupling protein 5	1
thellun_all_rep_c2555	Thhalv10000249m	glycolysis.TPI	triosephosphate isomerase	0
thellun_all_rep_c40632	Thhalv10000249m	not assigned.unknown	triosephosphate isomerase	0
thellun_all_rep_c45428	Thhalv10000249m	glycolysis.TPI	triosephosphate isomerase	0
thellun_all_c16247	Thhalv10000252m	protein.degradation.ubiquitin.E3.RING	RING/FYVE/PHD zinc finger superfamily protein	1
thellun_all_c25245	Thhalv10000252m	protein.degradation.ubiquitin.E3.RING	RING/FYVE/PHD zinc finger superfamily protein	1
thellun_all_rep_c1491	Thhalv10000256m	minor CHO metabolism.others	NAD(P)-linked oxidoreductase superfamily protein	0
thellun_all_rep_c45997	Thhalv10000256m	minor CHO metabolism.others	NAD(P)-linked oxidoreductase superfamily protein	0
thellun_all_c12173	Thhalv10000257m	hormone metabolism.abscisic acid.induced-regulated-responsive-activated	GRAM domain family protein	1
thellun_all_c14965	Thhalv10000257m	not assigned.unknown	GRAM domain family protein	1
thellun_all_rep_c4681	Thhalv10000269m	protein.synthesis.initiation	Translation initiation factor 3 protein	0
thellun_all_rep_c36707	Thhalv10000269m	not assigned.unknown	Translation initiation factor 3 protein	0
thellun_all_c17568	Thhalv10000272m	not assigned.unknown		1
thellun_all_c38469	Thhalv10000272m	not assigned.unknown		1
thellun_all_rep_c2677	Thhalv10000275m	not assigned.unknown	Protein of unknown function (DUF3353)	0
thellun_all_rep_c30312	Thhalv10000275m	not assigned.unknown	Protein of unknown function (DUF3353)	0
thellun_all_rep_c2761	Thhalv10000291m	not assigned.unknown	Metal-dependent phosphohydrolase	1
thellun_all_c26052	Thhalv10000291m	not assigned.unknown	Metal-dependent phosphohydrolase	1
thellun_all_rep_c374	Thhalv10000294m	not assigned.unknown	Translocon-associated protein (TRAP), alpha subunit	0
thellun_all_rep_c4785	Thhalv10000294m	not assigned.unknown	Translocon-associated protein (TRAP), alpha subunit	0
thellun_all_rep_c925	Thhalv10000307m	mitochondrial electron transport / ATP synthesis.F1-ATPase	copper ion binding;cobalt ion binding;zinc ion binding	1
thellun_all_rep_c43144	Thhalv10000307m	mitochondrial electron transport / ATP synthesis.F1-ATPase	copper ion binding;cobalt ion binding;zinc ion binding	1
thellun_all_rep_c45828	Thhalv10000307m	mitochondrial electron transport / ATP synthesis.F1-ATPase	copper ion binding;cobalt ion binding;zinc ion binding	1
thellun_all_rep_c19185	Thhalv10000311m	redox.ascorbate and glutathione	glutathione peroxidase 1	0
thellun_all_rep_c29955	Thhalv10000311m	redox.ascorbate and glutathione.glutathione	glutathione peroxidase 1	0
thellun_all_rep_c36158	Thhalv10000311m	not assigned.unknown	glutathione peroxidase 1	0
thellun_all_rep_c4934	Thhalv10000315m	signalling.G-proteins	RAB GTPase homolog A4B	1
thellun_all_rep_c30153	Thhalv10000315m	not assigned.unknown	RAB GTPase homolog A4B	1
thellun_all_rep_c1466	Thhalv10000317m	not assigned.unknown	stromal cell-derived factor 2-like protein precursor	0
thellun_all_c40546	Thhalv10000317m	not assigned.unknown	stromal cell-derived factor 2-like protein precursor	0
thellun_all_rep_c3283	Thhalv10000320m	not assigned.unknown	SMAD/FHA domain-containing protein	1
thellun_all_rep_c21943	Thhalv10000320m	not assigned.unknown	SMAD/FHA domain-containing protein	1
thellun_all_c32608	Thhalv10000320m	not assigned.unknown	SMAD/FHA domain-containing protein	1
thellun_all_rep_c2604	Thhalv10000326m	protein.targeting.secretory pathway.ER	Rer1 family protein	0
thellun_all_rep_c18646	Thhalv10000326m	protein.targeting.secretory pathway.ER	Rer1 family protein	0
thellun_all_rep_c41308	Thhalv10000326m	not assigned.unknown	Rer1 family protein	0
thellun_all_rep_c3739	Thhalv10000330m	not assigned.unknown		1
thellun_all_rep_c14109	Thhalv10000330m	not assigned.unknown		1
thellun_all_rep_c8639	Thhalv10000340m	stress.abiotic.unspecified	dehydrin LEA	0
thellun_all_rep_c12986	Thhalv10000340m	stress.abiotic.unspecified	dehydrin LEA	0
thellun_all_rep_c433	Thhalv10000341m	transport.p- and v-ATPases.H+-transporting two-sector ATPase	ATPase, F0/V0 complex, subunit C protein	1
thellun_all_rep_c12583	Thhalv10000341m	transport.p- and v-ATPases.H+-transporting two-sector ATPase	ATPase, F0/V0 complex, subunit C protein	1
thellun_all_rep_c34988	Thhalv10000341m	not assigned.unknown	ATPase, F0/V0 complex, subunit C protein	1
thellun_all_c20540	Thhalv10000348m	not assigned.unknown	Lipase/lipooxygenase, PLAT/LH2 family protein	0
thellun_all_rep_c46048	Thhalv10000348m	not assigned.unknown	Lipase/lipooxygenase, PLAT/LH2 family protein	0
thellun_all_rep_c574	Thhalv10000353m	not assigned.unknown	homolog of Synechocystis YCF37	1
thellun_all_rep_c651	Thhalv10000353m	not assigned.unknown	homolog of Synechocystis YCF37	1
thellun_all_rep_c8688	Thhalv10000353m	not assigned.unknown	homolog of Synechocystis YCF37	1
thellun_all_rep_c13882	Thhalv10000353m	not assigned.unknown	homolog of Synechocystis YCF37	1
thellun_all_rep_c34489	Thhalv10000353m	not assigned.unknown	homolog of Synechocystis YCF37	1
thellun_all_rep_c1938	Thhalv10000354m	RNA.regulation of transcription.AP2/EREBP, APETALA2/Ethylene-responsive element binding protein family	DREB and EAR motif protein 3	0
thellun_all_c30164	Thhalv10000354m	not assigned.unknown	DREB and EAR motif protein 3	0
thellun_all_rep_c2662	Thhalv10000357m	hormone metabolism.brassinosteroid.synthesis-degradation.BRs.other	Cytochrome P450 superfamily protein	1
thellun_all_rep_c44467	Thhalv10000357m	not assigned.unknown	Cytochrome P450 superfamily protein	1
thellun_all_rep_c8614	Thhalv10000378m	protein.targeting.unknown	Microsomal signal peptidase 12 kDa subunit (SPC12)	0
thellun_all_rep_c16913	Thhalv10000378m	protein.targeting.unknown	Microsomal signal peptidase 12 kDa subunit (SPC12)	0
thellun_all_rep_c4020	Thhalv10000381m	development.unspecified	phytosulfokine 2 precursor	1
thellun_all_rep_c36199	Thhalv10000381m	not assigned.unknown	phytosulfokine 2 precursor	1
thellun_all_rep_c5192	Thhalv10000386m	RNA.RNA binding	cold, circadian rhythm, and rna binding 2	0
thellun_all_rep_c10852	Thhalv10000386m	RNA.RNA binding	cold, circadian rhythm, and rna binding 2	0
thellun_all_rep_c11836	Thhalv10000386m	RNA.RNA binding	cold, circadian rhythm, and rna binding 2	0
thellun_all_rep_c16604	Thhalv10000386m	RNA.RNA binding	cold, circadian rhythm, and rna binding 2	0
thellun_all_rep_c28803	Thhalv10000386m	RNA.RNA binding	cold, circadian rhythm, and rna binding 2	0
thellun_all_rep_c45958	Thhalv10000386m	RNA.RNA binding	cold, circadian rhythm, and rna binding 2	0
thellun_all_rep_c46018	Thhalv10000386m	not assigned.unknown	cold, circadian rhythm, and rna binding 2	0
cluster571	Thhalv10000386m	RNA.RNA binding	cold, circadian rhythm, and rna binding 2	0
thellun_all_rep_c47619	Thhalv10000406m	RNA.processing	probable small nuclear ribonucleoprotein G	1
cluster283	Thhalv10000406m	RNA.processing	probable small nuclear ribonucleoprotein G	1
thellun_all_rep_c1952	Thhalv10000409m	not assigned.unknown	Uncharacterised protein family SERF	0
thellun_all_rep_c12133	Thhalv10000409m	not assigned.unknown	Uncharacterised protein family SERF	0
thellun_all_rep_c32090	Thhalv10000409m	not assigned.unknown	Uncharacterised protein family SERF	0
thellun_all_c31923	Thhalv10000655m	not assigned.unknown	Protein kinase superfamily protein	1
thellun_all_c34852	Thhalv10000655m	protein.postranslational modification.kinase.receptor like cytoplasmatic kinase VII	Protein kinase superfamily protein	1
thellun_all_rep_c1259	Thhalv10000731m	not assigned.unknown	Lipase/lipooxygenase, PLAT/LH2 family protein	0
thellun_all_rep_c46942	Thhalv10000731m	not assigned.unknown	Lipase/lipooxygenase, PLAT/LH2 family protein	0
thellun_all_c14779	Thhalv10000738m	DNA.synthesis/chromatin structure	chromatin remodeling 4	1
thellun_all_c14877	Thhalv10000738m	DNA.synthesis/chromatin structure	chromatin remodeling 4	1
thellun_all_c33827	Thhalv10000738m	not assigned.unknown	chromatin remodeling 4	1
thellun_all_c41620	Thhalv10000738m	not assigned.unknown	chromatin remodeling 4	1
thellun_all_c14009	Thhalv10000739m	not assigned.unknown	binding	0
thellun_all_c32655	Thhalv10000739m	not assigned.unknown	binding	0
thellun_all_c35918	Thhalv10000739m	not assigned.unknown	binding	0
thellun_all_rep_c6225	Thhalv10000742m	not assigned.unknown	Leucine-rich repeat (LRR) family protein	1
thellun_all_c8539	Thhalv10000742m	RNA.regulation of transcription.unclassified	Leucine-rich repeat (LRR) family protein	1
thellun_all_c13691	Thhalv10000742m	RNA.regulation of transcription.unclassified	Leucine-rich repeat (LRR) family protein	1
thellun_all_c37928	Thhalv10000742m	not assigned.unknown	Leucine-rich repeat (LRR) family protein	1
thellun_all_c18148	Thhalv10000748m	RNA.transcription	nuclear RNA polymerase C2	0
thellun_all_c24075	Thhalv10000748m	RNA.transcription	nuclear RNA polymerase C2	0
thellun_all_c19990	Thhalv10000750m	NA	Disease resistance protein (TIR-NBS-LRR class) family	1
thellun_all_c25213	Thhalv10000750m	stress.biotic.PR-proteins	Disease resistance protein (TIR-NBS-LRR class) family	1
thellun_all_c15234	Thhalv10000752m	DNA.synthesis/chromatin structure	DEA(D/H)-box RNA helicase family protein	0
thellun_all_c30104	Thhalv10000752m	DNA.synthesis/chromatin structure	DEA(D/H)-box RNA helicase family protein	0
thellun_all_c37779	Thhalv10000752m	DNA.synthesis/chromatin structure	DEA(D/H)-box RNA helicase family protein	0
thellun_all_c8683	Thhalv10000755m	signalling.G-proteins	Guanylate-binding family protein	1
thellun_all_c26111	Thhalv10000755m	signalling.G-proteins	Guanylate-binding family protein	1
thellun_all_c32984	Thhalv10000755m	signalling.G-proteins	Guanylate-binding family protein	1
thellun_all_c8250	Thhalv10000756m	protein.degradation.ubiquitin.E3.RING	C2 calcium/lipid-binding and GRAM domain containing protein	0
thellun_all_c28179	Thhalv10000756m	protein.degradation.ubiquitin.E3.RING	C2 calcium/lipid-binding and GRAM domain containing protein	0
thellun_all_c43484	Thhalv10000756m	not assigned.unknown	C2 calcium/lipid-binding and GRAM domain containing protein	0
thellun_all_c8207	Thhalv10000758m	transport.metal	copper-exporting ATPase / responsive-to-antagonist 1 / copper-transporting ATPase (RAN1)	1
thellun_all_c37390	Thhalv10000758m	not assigned.unknown	copper-exporting ATPase / responsive-to-antagonist 1 / copper-transporting ATPase (RAN1)	1
thellun_all_c34523	Thhalv10000760m	DNA.unspecified	DEAD/DEAH box RNA helicase family protein	0
thellun_all_c35222	Thhalv10000760m	DNA.unspecified	DEAD/DEAH box RNA helicase family protein	0
thellun_all_c9107	Thhalv10000774m	not assigned.unknown	Subtilase family protein	1
thellun_all_c15476	Thhalv10000774m	protein.degradation.subtilases	Subtilase family protein	1
thellun_all_rep_c22215	Thhalv10000774m	protein.degradation.subtilases	Subtilase family protein	1
thellun_all_c24158	Thhalv10000774m	protein.degradation.subtilases	Subtilase family protein	1
thellun_all_c15780	Thhalv10000779m	DNA.synthesis/chromatin structure	minichromosome maintenance (MCM2/3/5) family protein	0
thellun_all_c23309	Thhalv10000779m	DNA.synthesis/chromatin structure	minichromosome maintenance (MCM2/3/5) family protein	0
thellun_all_c8132	Thhalv10000788m	not assigned.unknown	RNI-like superfamily protein	1
thellun_all_c23960	Thhalv10000788m	not assigned.unknown	RNI-like superfamily protein	1
thellun_all_c43127	Thhalv10000788m	not assigned.unknown	RNI-like superfamily protein	1
thellun_all_c44772	Thhalv10000788m	not assigned.unknown	RNI-like superfamily protein	1
thellun_all_c7796	Thhalv10000791m	transport.ABC transporters and multidrug resistance systems	ABC-2 type transporter family protein	0
thellun_all_c23281	Thhalv10000791m	transport.ABC transporters and multidrug resistance systems	ABC-2 type transporter family protein	0
thellun_all_c22015	Thhalv10000799m	not assigned.unknown		1
thellun_all_c37289	Thhalv10000799m	not assigned.unknown		1
thellun_all_rep_c5283	Thhalv10000808m	RNA.regulation of transcription.bHLH,Basic Helix-Loop-Helix family	Basic helix-loop-helix (bHLH) DNA-binding family protein	0
thellun_all_rep_c17892	Thhalv10000808m	RNA.regulation of transcription.bHLH,Basic Helix-Loop-Helix family	Basic helix-loop-helix (bHLH) DNA-binding family protein	0
thellun_all_c6350	Thhalv10000812m	RNA.processing	16S rRNA processing protein RimM family	1
thellun_all_c41286	Thhalv10000812m	RNA.processing	16S rRNA processing protein RimM family	1
thellun_all_c31225	Thhalv10000816m	not assigned.unknown	protein dimerizations	0
thellun_all_c37117	Thhalv10000816m	not assigned.unknown	protein dimerizations	0
thellun_all_c9089	Thhalv10000819m	misc.UDP glucosyl and glucoronyl transferases	galacturonosyltransferase 4	1
thellun_all_c14201	Thhalv10000819m	misc.UDP glucosyl and glucoronyl transferases	galacturonosyltransferase 4	1
thellun_all_rep_c5286	Thhalv10000822m	hormone metabolism.auxin.signal transduction	Auxin efflux carrier family protein	0
thellun_all_c8189	Thhalv10000822m	hormone metabolism.auxin.signal transduction	Auxin efflux carrier family protein	0
thellun_all_c8292	Thhalv10000825m	protein.postranslational modification	D6 protein kinase like 2	1
thellun_all_c16016	Thhalv10000825m	protein.postranslational modification	D6 protein kinase like 2	1
thellun_all_c15689	Thhalv10000847m	misc.O-methyl transferases	O-acetyltransferase family protein	0
thellun_all_c32152	Thhalv10000847m	misc.O-methyl transferases	O-acetyltransferase family protein	0
thellun_all_c14519	Thhalv10000852m	protein.degradation.ubiquitin.E3.RING	RING/U-box superfamily protein	1
thellun_all_c37388	Thhalv10000852m	protein.degradation.ubiquitin.E3.RING	RING/U-box superfamily protein	1
thellun_all_c7338	Thhalv10000858m	not assigned.unknown	RNA-binding (RRM/RBD/RNP motifs) family protein	0
thellun_all_rep_c12459	Thhalv10000858m	RNA.RNA binding	RNA-binding (RRM/RBD/RNP motifs) family protein	0
thellun_all_c8976	Thhalv10000861m	amino acid metabolism.degradation.glutamate family.arginine	ornithine-delta-aminotransferase	1
thellun_all_c35040	Thhalv10000861m	not assigned.unknown	ornithine-delta-aminotransferase	1
thellun_all_rep_c4346	Thhalv10000869m	protein.synthesis.elongation	RAB GTPase homolog E1B	0
thellun_all_rep_c11135	Thhalv10000869m	protein.synthesis.elongation	RAB GTPase homolog E1B	0
thellun_all_c31750	Thhalv10000869m	not assigned.unknown	RAB GTPase homolog E1B	0
thellun_all_c42155	Thhalv10000869m	not assigned.unknown	RAB GTPase homolog E1B	0
thellun_all_c28651	Thhalv10000871m	RNA.regulation of transcription.C2C2(Zn) GATA transcription factor family	GATA transcription factor 27	1
thellun_all_c34077	Thhalv10000871m	RNA.regulation of transcription.C2C2(Zn) GATA transcription factor family	GATA transcription factor 27	1
thellun_all_c10590	Thhalv10000876m	misc.cytochrome P450	cytochrome P450, family 707, subfamily A, polypeptide 3	0
thellun_all_c13738	Thhalv10000876m	misc.cytochrome P450	cytochrome P450, family 707, subfamily A, polypeptide 3	0
thellun_all_rep_c22076	Thhalv10000876m	not assigned.unknown	cytochrome P450, family 707, subfamily A, polypeptide 3	0
thellun_all_rep_c8361	Thhalv10000886m	glycolysis.PPFK	phosphofructokinase 2	1
thellun_all_c13424	Thhalv10000886m	glycolysis.PPFK	phosphofructokinase 2	1
thellun_all_c6934	Thhalv10000891m	not assigned.unknown	RNA-binding (RRM/RBD/RNP motifs) family protein	0
thellun_all_c22705	Thhalv10000891m	RNA.RNA binding	RNA-binding (RRM/RBD/RNP motifs) family protein	0
thellun_all_c42259	Thhalv10000891m	not assigned.unknown	RNA-binding (RRM/RBD/RNP motifs) family protein	0
thellun_all_c24324	Thhalv10000897m	secondary metabolism.isoprenoids.mevalonate pathway.acetyl-CoA C-acyltransferase	Thiolase family protein	1
thellun_all_c41024	Thhalv10000897m	secondary metabolism.isoprenoids.mevalonate pathway.acetyl-CoA C-acyltransferase	Thiolase family protein	1
thellun_all_rep_c1805	Thhalv10000901m	transport.metabolite transporters at the envelope membrane	Glucose-6-phosphate/phosphate translocator-related	0
thellun_all_rep_c3861	Thhalv10000901m	transport.metabolite transporters at the envelope membrane	Glucose-6-phosphate/phosphate translocator-related	0
thellun_all_rep_c28782	Thhalv10000901m	transport.metabolite transporters at the envelope membrane	Glucose-6-phosphate/phosphate translocator-related	0
thellun_all_c9445	Thhalv10000903m	protein.degradation.ubiquitin.ubiquitin protease	ARF-GAP domain 9	1
thellun_all_c21666	Thhalv10000903m	protein.degradation.ubiquitin.ubiquitin protease	ARF-GAP domain 9	1
thellun_all_rep_c4863	Thhalv10000909m	not assigned.unknown	Nucleotidylyl transferase superfamily protein	0
thellun_all_rep_c17426	Thhalv10000909m	not assigned.unknown	Nucleotidylyl transferase superfamily protein	0
thellun_all_rep_c19277	Thhalv10000909m	not assigned.unknown	Nucleotidylyl transferase superfamily protein	0
thellun_all_c32475	Thhalv10000909m	not assigned.unknown	Nucleotidylyl transferase superfamily protein	0
thellun_all_rep_c12045	Thhalv10000912m	secondary metabolism.isoprenoids.mevalonate pathway.farnesyl pyrophosphate synthetase	farnesyl diphosphate synthase 1	1
thellun_all_c35146	Thhalv10000912m	not assigned.unknown	farnesyl diphosphate synthase 1	1
thellun_all_rep_c5470	Thhalv10000914m	cell wall.pectin*esterases.acetyl esterase	Pectinacetylesterase family protein	0
thellun_all_rep_c8848	Thhalv10000914m	cell wall.pectin*esterases.acetyl esterase	Pectinacetylesterase family protein	0
thellun_all_c12787	Thhalv10000916m	protein.degradation	SEC12P-like 2 protein	1
thellun_all_c23300	Thhalv10000916m	protein.degradation	SEC12P-like 2 protein	1
thellun_all_c26274	Thhalv10000919m	not assigned.unknown	F-box family protein	0
thellun_all_c26995	Thhalv10000919m	protein.degradation.ubiquitin.E3.SCF.FBOX	F-box family protein	0
thellun_all_c6759	Thhalv10000924m	stress.biotic.PR-proteins	P-loop containing nucleoside triphosphate hydrolases superfamily protein	1
thellun_all_c12130	Thhalv10000924m	stress.biotic.PR-proteins	P-loop containing nucleoside triphosphate hydrolases superfamily protein	1
thellun_all_c9733	Thhalv10000927m	not assigned.unknown	Haloacid dehalogenase-like hydrolase (HAD) superfamily protein	0
thellun_all_c13058	Thhalv10000927m	not assigned.unknown	Haloacid dehalogenase-like hydrolase (HAD) superfamily protein	0
thellun_all_c9071	Thhalv10000934m	not assigned.unknown	nudix hydrolase homolog 8	1
thellun_all_c19183	Thhalv10000934m	not assigned.unknown	nudix hydrolase homolog 8	1
thellun_all_rep_c2021	Thhalv10000938m	RNA.RNA binding	Hyaluronan / mRNA binding family	0
thellun_all_rep_c36837	Thhalv10000938m	RNA.RNA binding	Hyaluronan / mRNA binding family	0
thellun_all_rep_c1014	Thhalv10000948m	protein.degradation.cysteine protease	senescence-associated gene 12	1
thellun_all_rep_c16028	Thhalv10000948m	protein.degradation.cysteine protease	senescence-associated gene 12	1
thellun_all_rep_c29597	Thhalv10000948m	protein.degradation.cysteine protease	senescence-associated gene 12	1
thellun_all_rep_c6380	Thhalv10000952m	not assigned.unknown	Mo25 family protein	0
thellun_all_rep_c15099	Thhalv10000952m	not assigned.unknown	Mo25 family protein	0
thellun_all_c37582	Thhalv10000957m	transport.misc	Sec14p-like phosphatidylinositol transfer family protein	1
thellun_all_c43052	Thhalv10000957m	transport.misc	Sec14p-like phosphatidylinositol transfer family protein	1
thellun_all_c16157	Thhalv10000958m	misc.peroxidases	Peroxidase superfamily protein	0
thellun_all_c21338	Thhalv10000958m	misc.peroxidases	Peroxidase superfamily protein	0
thellun_all_rep_c740	Thhalv10000972m	transport.metabolite transporters at the mitochondrial membrane	Mitochondrial substrate carrier family protein	1
thellun_all_rep_c19730	Thhalv10000972m	not assigned.unknown	Mitochondrial substrate carrier family protein	1
thellun_all_rep_c46433	Thhalv10000972m	transport.metabolite transporters at the mitochondrial membrane	Mitochondrial substrate carrier family protein	1
thellun_all_c24659	Thhalv10000973m	protein.degradation.ubiquitin.E3.RING	SBP (S-ribonuclease binding protein) family protein	0
thellun_all_c34508	Thhalv10000973m	not assigned.unknown	SBP (S-ribonuclease binding protein) family protein	0
thellun_all_rep_c7294	Thhalv10000981m	RNA.regulation of transcription.G2-like transcription factor family, GARP	myb-like HTH transcriptional regulator family protein	1
thellun_all_rep_c14384	Thhalv10000981m	RNA.regulation of transcription.G2-like transcription factor family, GARP	myb-like HTH transcriptional regulator family protein	1
thellun_all_c27346	Thhalv10000981m	not assigned.unknown	myb-like HTH transcriptional regulator family protein	1
thellun_all_rep_c5124	Thhalv10000983m	not assigned.unknown		0
thellun_all_rep_c26650	Thhalv10000983m	not assigned.unknown		0
thellun_all_rep_c32957	Thhalv10000988m	not assigned.unknown	casein kinase II beta chain 1	1
thellun_all_c40297	Thhalv10000988m	protein.postranslational modification	casein kinase II beta chain 1	1
thellun_all_c9746	Thhalv10000990m	RNA.regulation of transcription.HB,Homeobox transcription factor family	Homeobox-leucine zipper protein 4 (HB-4) / HD-ZIP protein	0
thellun_all_c13201	Thhalv10000990m	RNA.regulation of transcription.HB,Homeobox transcription factor family	Homeobox-leucine zipper protein 4 (HB-4) / HD-ZIP protein	0
thellun_all_rep_c6630	Thhalv10000993m	development.unspecified	Tetraspanin family protein	1
thellun_all_c45040	Thhalv10000993m	not assigned.unknown	Tetraspanin family protein	1
thellun_all_c8949	Thhalv10000994m	not assigned.unknown	YEATS family protein	0
thellun_all_c18312	Thhalv10000994m	not assigned.unknown	YEATS family protein	0
thellun_all_c38362	Thhalv10001002m	development.unspecified	Haloacid dehalogenase-like hydrolase (HAD) superfamily protein	1
thellun_all_c40639	Thhalv10001002m	development.unspecified	Haloacid dehalogenase-like hydrolase (HAD) superfamily protein	1
thellun_all_rep_c25822	Thhalv10001006m	hormone metabolism.ethylene.signal transduction	PPPDE putative thiol peptidase family protein	0
thellun_all_c42278	Thhalv10001006m	not assigned.unknown	PPPDE putative thiol peptidase family protein	0
thellun_all_rep_c8880	Thhalv10001008m	protein.synthesis.ribosomal protein.eukaryotic.60S subunit.L7	Ribosomal protein L30/L7 family protein	1
thellun_all_rep_c25691	Thhalv10001008m	protein.synthesis.ribosomal protein.eukaryotic.60S subunit.L7	Ribosomal protein L30/L7 family protein	1
thellun_all_rep_c31462	Thhalv10001008m	protein.synthesis.ribosomal protein.eukaryotic.60S subunit.L7	Ribosomal protein L30/L7 family protein	1
thellun_all_rep_c35581	Thhalv10001008m	not assigned.unknown	Ribosomal protein L30/L7 family protein	1
thellun_all_rep_c36178	Thhalv10001008m	protein.synthesis.ribosomal protein.eukaryotic.60S subunit.L7	Ribosomal protein L30/L7 family protein	1
thellun_all_c38778	Thhalv10001008m	not assigned.unknown	Ribosomal protein L30/L7 family protein	1
thellun_all_c39566	Thhalv10001008m	not assigned.unknown	Ribosomal protein L30/L7 family protein	1
thellun_all_rep_c45987	Thhalv10001008m	not assigned.unknown	Ribosomal protein L30/L7 family protein	1
thellun_all_rep_c786	Thhalv10001027m	protein.folding	FK506-binding protein 13	0
thellun_all_rep_c19666	Thhalv10001027m	protein.assembly and cofactor ligation	FK506-binding protein 13	0
thellun_all_rep_c25579	Thhalv10001027m	protein.assembly and cofactor ligation	FK506-binding protein 13	0
thellun_all_rep_c39838	Thhalv10001027m	not assigned.unknown	FK506-binding protein 13	0
thellun_all_rep_c43781	Thhalv10001027m	not assigned.unknown	FK506-binding protein 13	0
thellun_all_rep_c526	Thhalv10001028m	mitochondrial electron transport / ATP synthesis.F1-ATPase	ATPase, F1 complex, delta/epsilon subunit	1
thellun_all_rep_c43761	Thhalv10001028m	mitochondrial electron transport / ATP synthesis.F1-ATPase	ATPase, F1 complex, delta/epsilon subunit	1
thellun_all_rep_c2505	Thhalv10001029m	signalling.G-proteins	RAB GTPase homolog 1A	0
thellun_all_rep_c36692	Thhalv10001029m	signalling.G-proteins	RAB GTPase homolog 1A	0
thellun_all_rep_c39980	Thhalv10001029m	not assigned.unknown	RAB GTPase homolog 1A	0
thellun_all_rep_c994	Thhalv10001031m	signalling.G-proteins	RAB homolog 1	1
thellun_all_rep_c23734	Thhalv10001031m	not assigned.unknown	RAB homolog 1	1
thellun_all_c22768	Thhalv10001033m	not assigned.unknown	Uncharacterised protein family (UPF0497)	0
cluster190	Thhalv10001033m	not assigned.unknown	Uncharacterised protein family (UPF0497)	0
thellun_all_rep_c674	Thhalv10001039m	not assigned.unknown		1
thellun_all_rep_c4932	Thhalv10001039m	not assigned.unknown		1
thellun_all_rep_c7993	Thhalv10001039m	not assigned.unknown		1
thellun_all_rep_c19686	Thhalv10001039m	not assigned.unknown		1
thellun_all_rep_c47008	Thhalv10001039m	not assigned.unknown		1
thellun_all_rep_c1209	Thhalv10001040m	mitochondrial electron transport / ATP synthesis.cytochrome c reductase	Ubiquinol-cytochrome C reductase hinge protein	0
thellun_all_rep_c27262	Thhalv10001040m	not assigned.unknown	Ubiquinol-cytochrome C reductase hinge protein	0
thellun_all_rep_c29695	Thhalv10001040m	mitochondrial electron transport / ATP synthesis.cytochrome c reductase	Ubiquinol-cytochrome C reductase hinge protein	0
thellun_all_rep_c16502	Thhalv10001041m	not assigned.unknown	ribosomal protein large subunit 16A	1
thellun_all_rep_c17857	Thhalv10001041m	protein.synthesis.ribosomal protein.eukaryotic.60S subunit.L11	ribosomal protein large subunit 16A	1
thellun_all_rep_c25790	Thhalv10001041m	protein.synthesis.ribosomal protein.eukaryotic.60S subunit.L11	ribosomal protein large subunit 16A	1
thellun_all_rep_c28821	Thhalv10001041m	not assigned.unknown	ribosomal protein large subunit 16A	1
thellun_all_rep_c30166	Thhalv10001041m	not assigned.unknown	ribosomal protein large subunit 16A	1
thellun_all_rep_c34141	Thhalv10001041m	not assigned.unknown	ribosomal protein large subunit 16A	1
thellun_all_rep_c38527	Thhalv10001041m	not assigned.unknown	ribosomal protein large subunit 16A	1
thellun_all_rep_c44758	Thhalv10001041m	NA	ribosomal protein large subunit 16A	1
thellun_all_rep_c45688	Thhalv10001041m	protein.synthesis.ribosomal protein.eukaryotic.60S subunit.L11	ribosomal protein large subunit 16A	1
thellun_all_rep_c6017	Thhalv10001043m	development.unspecified	Protein of unknown function (DUF581)	0
thellun_all_c22154	Thhalv10001043m	not assigned.unknown	Protein of unknown function (DUF581)	0
thellun_all_rep_c45648	Thhalv10001045m	not assigned.unknown		1
cluster322	Thhalv10001045m	not assigned.unknown		1
thellun_all_rep_c217	Thhalv10001058m	not assigned.unknown		0
thellun_all_rep_c6286	Thhalv10001058m	not assigned.unknown		0
thellun_all_rep_c40244	Thhalv10001058m	not assigned.unknown		0
thellun_all_rep_c22139	Thhalv10001069m	protein.synthesis.ribosomal protein.eukaryotic.60S subunit.L32	Ribosomal protein L32e	1
thellun_all_rep_c24036	Thhalv10001069m	protein.synthesis.ribosomal protein.eukaryotic.60S subunit.L32	Ribosomal protein L32e	1
thellun_all_rep_c33990	Thhalv10001069m	protein.synthesis.ribosomal protein.eukaryotic.60S subunit.L32	Ribosomal protein L32e	1
thellun_all_c42044	Thhalv10001069m	not assigned.unknown	Ribosomal protein L32e	1
cluster456	Thhalv10001069m	protein.synthesis.ribosomal protein.eukaryotic.60S subunit.L32	Ribosomal protein L32e	1
thellun_all_rep_c19757	Thhalv10001074m	not assigned.unknown		0
thellun_all_rep_c26380	Thhalv10001074m	not assigned.unknown		0
thellun_all_rep_c3028	Thhalv10001085m	not assigned.unknown		1
thellun_all_rep_c27197	Thhalv10001085m	not assigned.unknown		1
thellun_all_c22356	Thhalv10001165m	stress.biotic.regulation of transcription	Disease resistance protein (TIR-NBS-LRR class)	0
thellun_all_c41751	Thhalv10001165m	stress.biotic.PR-proteins	Disease resistance protein (TIR-NBS-LRR class)	0
thellun_all_c26940	Thhalv10001220m	not assigned.unknown	PYR1-like 11	1
thellun_all_c39539	Thhalv10001220m	stress.abiotic.unspecified	PYR1-like 11	1
thellun_all_c6963	Thhalv10001243m	not assigned.unknown	Plant protein of unknown function (DUF827)	0
thellun_all_c12553	Thhalv10001243m	not assigned.unknown	Plant protein of unknown function (DUF827)	0
thellun_all_c9757	Thhalv10001247m	transport.misc	Xanthine/uracil permease family protein	1
thellun_all_c24431	Thhalv10001247m	transport.misc	Xanthine/uracil permease family protein	1
thellun_all_c39798	Thhalv10001247m	not assigned.unknown	Xanthine/uracil permease family protein	1
thellun_all_c42373	Thhalv10001247m	not assigned.unknown	Xanthine/uracil permease family protein	1
thellun_all_rep_c301	Thhalv10001257m	PS.lightreaction.cytochrome b6/f	cytochrome b6f complex subunit (petM), putative	0
thellun_all_rep_c1600	Thhalv10001257m	PS.lightreaction.cytochrome b6/f	cytochrome b6f complex subunit (petM), putative	0
thellun_all_rep_c11548	Thhalv10001257m	PS.lightreaction.cytochrome b6/f	cytochrome b6f complex subunit (petM), putative	0
thellun_all_rep_c11613	Thhalv10001257m	PS.lightreaction.cytochrome b6/f	cytochrome b6f complex subunit (petM), putative	0
thellun_all_rep_c20532	Thhalv10001257m	PS.lightreaction.cytochrome b6/f	cytochrome b6f complex subunit (petM), putative	0
thellun_all_rep_c25642	Thhalv10001257m	PS.lightreaction.cytochrome b6/f	cytochrome b6f complex subunit (petM), putative	0
thellun_all_rep_c40174	Thhalv10001257m	PS.lightreaction.cytochrome b6/f	cytochrome b6f complex subunit (petM), putative	0
thellun_all_c42124	Thhalv10001257m	not assigned.unknown	cytochrome b6f complex subunit (petM), putative	0
thellun_all_rep_c44232	Thhalv10001257m	NA	cytochrome b6f complex subunit (petM), putative	0
thellun_all_rep_c45685	Thhalv10001257m	PS.lightreaction.cytochrome b6/f	cytochrome b6f complex subunit (petM), putative	0
thellun_all_c40035	Thhalv10001280m	not assigned.unknown	transcription regulatory protein SNF2, putative	1
thellun_all_c45596	Thhalv10001280m	RNA.regulation of transcription.Chromatin Remodeling Factors	transcription regulatory protein SNF2, putative	1
thellun_all_c12882	Thhalv10001283m	RNA.regulation of transcription.PWWP domain protein	Tudor/PWWP/MBT domain-containing protein	0
thellun_all_c28554	Thhalv10001283m	RNA.regulation of transcription.PWWP domain protein	Tudor/PWWP/MBT domain-containing protein	0
thellun_all_c15375	Thhalv10001284m	not assigned.unknown	reduced epidermal fluorescence 4	1
thellun_all_c42394	Thhalv10001284m	not assigned.unknown	reduced epidermal fluorescence 4	1
thellun_all_c12175	Thhalv10001288m	not assigned.unknown	sister-chromatid cohesion protein 3	0
thellun_all_c22295	Thhalv10001288m	not assigned.unknown	sister-chromatid cohesion protein 3	0
thellun_all_c38662	Thhalv10001288m	not assigned.unknown	sister-chromatid cohesion protein 3	0
thellun_all_c23089	Thhalv10001293m	not assigned.unknown	cellular apoptosis susceptibility protein, putative / importin-alpha re-exporter, putative	1
thellun_all_c28208	Thhalv10001293m	not assigned.unknown	cellular apoptosis susceptibility protein, putative / importin-alpha re-exporter, putative	1
thellun_all_c43941	Thhalv10001293m	not assigned.unknown	cellular apoptosis susceptibility protein, putative / importin-alpha re-exporter, putative	1
thellun_all_c44058	Thhalv10001293m	protein.targeting.nucleus	cellular apoptosis susceptibility protein, putative / importin-alpha re-exporter, putative	1
thellun_all_c6486	Thhalv10001294m	mitochondrial electron transport / ATP synthesis.cytochrome c oxidase	Prolyl oligopeptidase family protein	0
thellun_all_c9431	Thhalv10001294m	not assigned.unknown	Prolyl oligopeptidase family protein	0
thellun_all_c31841	Thhalv10001294m	not assigned.unknown	Prolyl oligopeptidase family protein	0
thellun_all_c8054	Thhalv10001295m	development.unspecified	squamosa promoter binding protein-like 1	1
thellun_all_c24346	Thhalv10001295m	not assigned.unknown	squamosa promoter binding protein-like 1	1
thellun_all_c36531	Thhalv10001295m	development.unspecified	squamosa promoter binding protein-like 1	1
thellun_all_c39892	Thhalv10001295m	not assigned.unknown	squamosa promoter binding protein-like 1	1
thellun_all_c28533	Thhalv10001306m	protein.degradation.ubiquitin.E3.RING	histone mono-ubiquitination 1	0
thellun_all_c42320	Thhalv10001306m	protein.degradation.ubiquitin.E3.RING	histone mono-ubiquitination 1	0
thellun_all_c9244	Thhalv10001315m	not assigned.unknown	Protein of unknown function (DUF630 and DUF632)	1
thellun_all_c26316	Thhalv10001315m	not assigned.unknown	Protein of unknown function (DUF630 and DUF632)	1
thellun_all_c29636	Thhalv10001315m	not assigned.unknown	Protein of unknown function (DUF630 and DUF632)	1
thellun_all_c12437	Thhalv10001320m	development.unspecified	Transducin/WD40 repeat-like superfamily protein	0
thellun_all_c17109	Thhalv10001320m	not assigned.unknown	Transducin/WD40 repeat-like superfamily protein	0
thellun_all_c6178	Thhalv10001325m	protein.synthesis.elongation	Translation elongation factor EFG/EF2 protein	1
thellun_all_c31159	Thhalv10001325m	protein.synthesis.elongation	Translation elongation factor EFG/EF2 protein	1
thellun_all_c7104	Thhalv10001337m	transport.unspecified anions	HCO3- transporter family	0
thellun_all_rep_c11536	Thhalv10001337m	transport.unspecified anions	HCO3- transporter family	0
thellun_all_c30132	Thhalv10001341m	signalling.receptor kinases.leucine rich repeat IV	Leucine-rich repeat protein kinase family protein	1
thellun_all_c36037	Thhalv10001341m	signalling.receptor kinases.leucine rich repeat IV	Leucine-rich repeat protein kinase family protein	1
thellun_all_c13670	Thhalv10001342m	major CHO metabolism.degradation.starch.starch cleavage	beta-amylase 7	0
thellun_all_c32849	Thhalv10001342m	not assigned.unknown	beta-amylase 7	0
thellun_all_c20395	Thhalv10001343m	signalling.receptor kinases.misc	Protein kinase superfamily protein	1
thellun_all_c33362	Thhalv10001343m	not assigned.unknown	Protein kinase superfamily protein	1
thellun_all_c11672	Thhalv10001345m	transport.cyclic nucleotide or calcium regulated channels	cyclic nucleotide gated channel 3	0
thellun_all_c20344	Thhalv10001345m	transport.cyclic nucleotide or calcium regulated channels	cyclic nucleotide gated channel 3	0
thellun_all_c9932	Thhalv10001346m	lipid metabolism.FA synthesis and FA elongation.long chain fatty acid CoA ligase	AMP-dependent synthetase and ligase family protein	1
thellun_all_c10819	Thhalv10001346m	lipid metabolism.FA synthesis and FA elongation.long chain fatty acid CoA ligase	AMP-dependent synthetase and ligase family protein	1
thellun_all_c10920	Thhalv10001363m	protein.degradation.serine protease	DEGP protease 2	0
thellun_all_c40051	Thhalv10001363m	not assigned.unknown	DEGP protease 2	0
thellun_all_c10054	Thhalv10001369m	cell wall.pectin*esterases.PME	Plant invertase/pectin methylesterase inhibitor superfamily	1
thellun_all_rep_c13538	Thhalv10001369m	cell wall.pectin*esterases.PME	Plant invertase/pectin methylesterase inhibitor superfamily	1
thellun_all_rep_c32333	Thhalv10001369m	not assigned.unknown	Plant invertase/pectin methylesterase inhibitor superfamily	1
thellun_all_c24873	Thhalv10001373m	hormone metabolism.auxin.induced-regulated-responsive-activated	Auxin-responsive GH3 family protein	0
thellun_all_c39474	Thhalv10001373m	hormone metabolism.auxin.induced-regulated-responsive-activated	Auxin-responsive GH3 family protein	0
thellun_all_c21406	Thhalv10001374m	RNA.regulation of transcription.bHLH,Basic Helix-Loop-Helix family	ABA-inducible BHLH-type transcription factor	1
thellun_all_c29562	Thhalv10001374m	RNA.regulation of transcription.bHLH,Basic Helix-Loop-Helix family	ABA-inducible BHLH-type transcription factor	1
thellun_all_c30860	Thhalv10001379m	protein.degradation.ubiquitin	phosphoinositide 4-kinase gamma 4	0
thellun_all_c38502	Thhalv10001379m	protein.degradation.ubiquitin	phosphoinositide 4-kinase gamma 4	0
thellun_all_c40465	Thhalv10001379m	protein.degradation.ubiquitin	phosphoinositide 4-kinase gamma 4	0
thellun_all_c13002	Thhalv10001385m	not assigned.unknown	BTB/POZ/Kelch-associated protein	1
thellun_all_c31263	Thhalv10001385m	not assigned.unknown	BTB/POZ/Kelch-associated protein	1
thellun_all_c43443	Thhalv10001385m	not assigned.unknown	BTB/POZ/Kelch-associated protein	1
thellun_all_c15525	Thhalv10001388m	signalling.calcium	calcineurin B subunit-related	0
thellun_all_c36011	Thhalv10001388m	signalling.calcium	calcineurin B subunit-related	0
thellun_all_c37355	Thhalv10001388m	signalling.calcium	calcineurin B subunit-related	0
thellun_all_c42682	Thhalv10001388m	not assigned.unknown	calcineurin B subunit-related	0
thellun_all_c22174	Thhalv10001390m	not assigned.unknown	Plant protein of unknown function (DUF946)	1
thellun_all_c27735	Thhalv10001390m	not assigned.unknown	Plant protein of unknown function (DUF946)	1
thellun_all_c18498	Thhalv10001393m	protein.degradation	Ubiquitin-like superfamily protein	0
thellun_all_c26199	Thhalv10001393m	protein.degradation	Ubiquitin-like superfamily protein	0
thellun_all_rep_c5142	Thhalv10001395m	RNA.RNA binding	RNA-binding protein	1
thellun_all_rep_c7858	Thhalv10001395m	not assigned.unknown	RNA-binding protein	1
thellun_all_rep_c18734	Thhalv10001395m	not assigned.unknown	RNA-binding protein	1
thellun_all_c18932	Thhalv10001405m	protein.synthesis.initiation	DEA(D/H)-box RNA helicase family protein	0
thellun_all_c43811	Thhalv10001405m	DNA.synthesis/chromatin structure	DEA(D/H)-box RNA helicase family protein	0
thellun_all_c15892	Thhalv10001406m	RNA.regulation of transcription.unclassified	Mitochondrial transcription termination factor family protein	1
thellun_all_c23015	Thhalv10001406m	RNA.regulation of transcription.unclassified	Mitochondrial transcription termination factor family protein	1
thellun_all_c9198	Thhalv10001407m	not assigned.unknown	inositol transporter 1	0
thellun_all_c37331	Thhalv10001407m	not assigned.unknown	inositol transporter 1	0
thellun_all_c13555	Thhalv10001409m	cell wall.pectin*esterases.PME	Plant invertase/pectin methylesterase inhibitor superfamily	1
thellun_all_c36735	Thhalv10001409m	cell wall.pectin*esterases.misc	Plant invertase/pectin methylesterase inhibitor superfamily	1
thellun_all_c16084	Thhalv10001410m	misc.UDP glucosyl and glucoronyl transferases	ALG6, ALG8 glycosyltransferase family	0
thellun_all_c24671	Thhalv10001410m	misc.UDP glucosyl and glucoronyl transferases	ALG6, ALG8 glycosyltransferase family	0
thellun_all_c10875	Thhalv10001413m	lipid metabolism.lipid degradation.lipases	alpha/beta-Hydrolases superfamily protein	1
thellun_all_rep_c14707	Thhalv10001413m	lipid metabolism.lipid degradation.lipases	alpha/beta-Hydrolases superfamily protein	1
thellun_all_c10322	Thhalv10001422m	TCA / org. transformation.TCA.fumarase	fumarase 1	0
thellun_all_c23317	Thhalv10001422m	TCA / org. transformation.TCA.fumarase	fumarase 1	0
thellun_all_c29558	Thhalv10001426m	RNA.regulation of transcription.Psudo ARR transcription factor family	pseudo-response regulator 9	1
thellun_all_c41860	Thhalv10001426m	not assigned.unknown	pseudo-response regulator 9	1
thellun_all_c13600	Thhalv10001429m	not assigned.unknown	Phosphoenolpyruvate carboxylase family protein	0
thellun_all_c20471	Thhalv10001429m	RNA.regulation of transcription.unclassified	Phosphoenolpyruvate carboxylase family protein	0
thellun_all_c43947	Thhalv10001429m	not assigned.unknown	Phosphoenolpyruvate carboxylase family protein	0
thellun_all_c12393	Thhalv10001437m	not assigned.unknown		1
thellun_all_rep_c19075	Thhalv10001437m	not assigned.unknown		1
thellun_all_c17154	Thhalv10001439m	signalling.MAP kinases	MAP kinase 6	0
thellun_all_c38895	Thhalv10001439m	signalling.MAP kinases	MAP kinase 6	0
thellun_all_rep_c4836	Thhalv10001442m	signalling.light	photolyase/blue-light receptor 2	1
thellun_all_rep_c46439	Thhalv10001442m	signalling.light	photolyase/blue-light receptor 2	1
thellun_all_c20362	Thhalv10001443m	lipid metabolism.exotics (steroids, squalene etc).sphingolipids	Fatty acid/sphingolipid desaturase	0
thellun_all_c28204	Thhalv10001443m	lipid metabolism.exotics (steroids, squalene etc).sphingolipids	Fatty acid/sphingolipid desaturase	0
thellun_all_c33403	Thhalv10001443m	lipid metabolism.exotics (steroids, squalene etc).sphingolipids	Fatty acid/sphingolipid desaturase	0
thellun_all_c41254	Thhalv10001443m	not assigned.unknown	Fatty acid/sphingolipid desaturase	0
thellun_all_c10488	Thhalv10001445m	signalling.G-proteins	Rho GTPase activating protein with PAK-box/P21-Rho-binding domain	1
thellun_all_c17822	Thhalv10001445m	signalling.G-proteins	Rho GTPase activating protein with PAK-box/P21-Rho-binding domain	1
thellun_all_c23724	Thhalv10001445m	signalling.G-proteins	Rho GTPase activating protein with PAK-box/P21-Rho-binding domain	1
thellun_all_c32783	Thhalv10001446m	DNA.synthesis/chromatin structure	DNAse I-like superfamily protein	0
thellun_all_c34682	Thhalv10001446m	DNA.synthesis/chromatin structure	DNAse I-like superfamily protein	0
thellun_all_c15446	Thhalv10001453m	not assigned.unknown		1
thellun_all_rep_c29844	Thhalv10001453m	not assigned.unknown		1
thellun_all_c26067	Thhalv10001456m	tetrapyrrole synthesis.unspecified	cytochrome c oxidase 10	0
thellun_all_c38519	Thhalv10001456m	tetrapyrrole synthesis.unspecified	cytochrome c oxidase 10	0
thellun_all_c42335	Thhalv10001456m	not assigned.unknown	cytochrome c oxidase 10	0
thellun_all_rep_c20046	Thhalv10001459m	protein.degradation.metalloprotease	methionine aminopeptidase 2A	1
thellun_all_c22168	Thhalv10001459m	protein.degradation.metalloprotease	methionine aminopeptidase 2A	1
thellun_all_c16812	Thhalv10001472m	lipid metabolism.Phospholipid synthesis.phosphatidate cytidylyltransferase	cytidinediphosphate diacylglycerol synthase 4	0
thellun_all_c43553	Thhalv10001472m	lipid metabolism.Phospholipid synthesis.phosphatidate cytidylyltransferase	cytidinediphosphate diacylglycerol synthase 4	0
thellun_all_c43821	Thhalv10001472m	not assigned.unknown	cytidinediphosphate diacylglycerol synthase 4	0
thellun_all_c7463	Thhalv10001477m	lipid metabolism.FA synthesis and FA elongation.ACP desaturase	Plant stearoyl-acyl-carrier-protein desaturase family protein	1
thellun_all_c11129	Thhalv10001477m	lipid metabolism.FA synthesis and FA elongation.ACP desaturase	Plant stearoyl-acyl-carrier-protein desaturase family protein	1
thellun_all_c13529	Thhalv10001478m	transport.metal	zinc transporter of Arabidopsis thaliana	0
thellun_all_c31800	Thhalv10001478m	transport.metal	zinc transporter of Arabidopsis thaliana	0
thellun_all_c14598	Thhalv10001479m	nucleotide metabolism.synthesis.PRS-PP	Phosphoribosyltransferase family protein	1
thellun_all_c33763	Thhalv10001479m	not assigned.unknown	Phosphoribosyltransferase family protein	1
thellun_all_rep_c2542	Thhalv10001487m	amino acid metabolism.synthesis.aspartate family.methionine	S-adenosylmethionine synthetase 2	0
thellun_all_rep_c24195	Thhalv10001487m	amino acid metabolism.synthesis.aspartate family.methionine	S-adenosylmethionine synthetase 2	0
thellun_all_c12132	Thhalv10001488m	RNA.regulation of transcription.Trihelix, Triple-Helix transcription factor family	Alcohol dehydrogenase transcription factor Myb/SANT-like family protein	1
thellun_all_c23264	Thhalv10001488m	not assigned.unknown	Alcohol dehydrogenase transcription factor Myb/SANT-like family protein	1
thellun_all_c10125	Thhalv10001495m	Co-factor and vitamine metabolism.biotin.biotin synthase	Radical SAM superfamily protein	0
thellun_all_c15506	Thhalv10001495m	Co-factor and vitamine metabolism.biotin.biotin synthase	Radical SAM superfamily protein	0
thellun_all_c9286	Thhalv10001508m	protein.targeting.chloroplast	signal recognition particle receptor protein, chloroplast (FTSY)	1
thellun_all_c18743	Thhalv10001508m	protein.targeting.chloroplast	signal recognition particle receptor protein, chloroplast (FTSY)	1
thellun_all_c41115	Thhalv10001508m	not assigned.unknown	signal recognition particle receptor protein, chloroplast (FTSY)	1
thellun_all_c34407	Thhalv10001516m	not assigned.unknown	histone-lysine N-methyltransferase ASHH3	0
thellun_all_c37905	Thhalv10001516m	RNA.regulation of transcription.SET-domain transcriptional regulator family	histone-lysine N-methyltransferase ASHH3	0
thellun_all_c13869	Thhalv10001521m	not assigned.unknown	ketopantoate hydroxymethyltransferase 1	1
thellun_all_c27770	Thhalv10001521m	not assigned.unknown	ketopantoate hydroxymethyltransferase 1	1
thellun_all_c6207	Thhalv10001523m	not assigned.unknown	S-adenosyl-L-methionine-dependent methyltransferases superfamily protein	0
thellun_all_c10238	Thhalv10001523m	not assigned.unknown	S-adenosyl-L-methionine-dependent methyltransferases superfamily protein	0
thellun_all_c9421	Thhalv10001528m	RNA.regulation of transcription.TCP transcription factor family	TCP family transcription factor	1
thellun_all_c14966	Thhalv10001528m	RNA.regulation of transcription.TCP transcription factor family	TCP family transcription factor	1
thellun_all_rep_c2225	Thhalv10001537m	development.late embryogenesis abundant	Late embryogenesis abundant protein, group 2	0
thellun_all_rep_c17285	Thhalv10001537m	development.late embryogenesis abundant	Late embryogenesis abundant protein, group 2	0
thellun_all_rep_c36027	Thhalv10001537m	not assigned.unknown	Late embryogenesis abundant protein, group 2	0
thellun_all_rep_c1683	Thhalv10001539m	not assigned.unknown	chloroplast outer envelope protein 37	1
thellun_all_rep_c16168	Thhalv10001539m	not assigned.unknown	chloroplast outer envelope protein 37	1
thellun_all_rep_c5783	Thhalv10001540m	RNA.processing.splicing	RNA-binding (RRM/RBD/RNP motifs) family protein	0
thellun_all_c41685	Thhalv10001540m	not assigned.unknown	RNA-binding (RRM/RBD/RNP motifs) family protein	0
thellun_all_c16862	Thhalv10001542m	Biodegradation of Xenobiotics.hydroxyacylglutathione hydrolase	glyoxalase 2-1	1
thellun_all_c36627	Thhalv10001542m	not assigned.unknown	glyoxalase 2-1	1
thellun_all_c20077	Thhalv10001560m	RNA.regulation of transcription.unclassified	DHHC-type zinc finger family protein	0
thellun_all_c30803	Thhalv10001560m	not assigned.unknown	DHHC-type zinc finger family protein	0
thellun_all_rep_c9108	Thhalv10001570m	development.unspecified	RNA 2\'-phosphotransferase, Tpt1 / KptA family	1
thellun_all_c23037	Thhalv10001570m	development.unspecified	RNA 2\'-phosphotransferase, Tpt1 / KptA family	1
thellun_all_rep_c31639	Thhalv10001570m	not assigned.unknown	RNA 2\'-phosphotransferase, Tpt1 / KptA family	1
thellun_all_rep_c988	Thhalv10001573m	transport.Major Intrinsic Proteins.PIP	plasma membrane intrinsic protein 1B	0
thellun_all_rep_c15670	Thhalv10001573m	transport.Major Intrinsic Proteins.PIP	plasma membrane intrinsic protein 1B	0
thellun_all_c15513	Thhalv10001576m	not assigned.unknown		1
thellun_all_c42663	Thhalv10001576m	NA		1
thellun_all_rep_c1702	Thhalv10001579m	stress.biotic	Chitinase family protein	0
thellun_all_rep_c39692	Thhalv10001579m	not assigned.unknown	Chitinase family protein	0
thellun_all_rep_c159	Thhalv10001585m	misc.glutathione S transferases	glutathione S-transferase phi 8	1
thellun_all_rep_c7191	Thhalv10001585m	misc.glutathione S transferases	glutathione S-transferase phi 8	1
thellun_all_rep_c22725	Thhalv10001585m	misc.glutathione S transferases	glutathione S-transferase phi 8	1
thellun_all_rep_c33162	Thhalv10001585m	misc.glutathione S transferases	glutathione S-transferase phi 8	1
thellun_all_rep_c3076	Thhalv10001595m	protein.synthesis.ribosomal protein.eukaryotic.60S subunit.L7A	Ribosomal protein L7Ae/L30e/S12e/Gadd45 family protein	0
thellun_all_rep_c6431	Thhalv10001595m	protein.synthesis.ribosomal protein.eukaryotic.60S subunit.L7A	Ribosomal protein L7Ae/L30e/S12e/Gadd45 family protein	0
thellun_all_rep_c20404	Thhalv10001595m	protein.synthesis.ribosomal protein.eukaryotic.60S subunit.L7A	Ribosomal protein L7Ae/L30e/S12e/Gadd45 family protein	0
thellun_all_rep_c24590	Thhalv10001595m	protein.synthesis.ribosomal protein.eukaryotic.60S subunit.L7A	Ribosomal protein L7Ae/L30e/S12e/Gadd45 family protein	0
thellun_all_rep_c32284	Thhalv10001595m	not assigned.unknown	Ribosomal protein L7Ae/L30e/S12e/Gadd45 family protein	0
thellun_all_rep_c40243	Thhalv10001595m	not assigned.unknown	Ribosomal protein L7Ae/L30e/S12e/Gadd45 family protein	0
thellun_all_c42050	Thhalv10001595m	not assigned.unknown	Ribosomal protein L7Ae/L30e/S12e/Gadd45 family protein	0
cluster273	Thhalv10001595m	protein.synthesis.ribosomal protein.eukaryotic.60S subunit.L7A	Ribosomal protein L7Ae/L30e/S12e/Gadd45 family protein	0
thellun_all_rep_c2150	Thhalv10001598m	not assigned.unknown	chlororespiratory reduction 6	1
thellun_all_rep_c32657	Thhalv10001598m	not assigned.unknown	chlororespiratory reduction 6	1
thellun_all_rep_c1210	Thhalv10001606m	protein.synthesis.ribosomal protein.eukaryotic.60S subunit.L7	Ribosomal protein L30/L7 family protein	0
thellun_all_rep_c10413	Thhalv10001606m	protein.synthesis.ribosomal protein.eukaryotic.60S subunit.L7	Ribosomal protein L30/L7 family protein	0
thellun_all_rep_c6663	Thhalv10001609m	protein.degradation.ubiquitin.E3.RING	AtL5	1
thellun_all_rep_c39018	Thhalv10001609m	not assigned.unknown	AtL5	1
thellun_all_rep_c24416	Thhalv10001639m	not assigned.unknown	Pyridoxamine 5\'-phosphate oxidase family protein	0
thellun_all_rep_c46408	Thhalv10001639m	not assigned.unknown	Pyridoxamine 5\'-phosphate oxidase family protein	0
thellun_all_rep_c47620	Thhalv10001639m	not assigned.unknown	Pyridoxamine 5\'-phosphate oxidase family protein	0
thellun_all_rep_c444	Thhalv10001642m	misc.plastocyanin-like	uclacyanin 2	1
thellun_all_rep_c7972	Thhalv10001642m	not assigned.unknown	uclacyanin 2	1
thellun_all_rep_c29837	Thhalv10001642m	not assigned.unknown	uclacyanin 2	1
thellun_all_rep_c2816	Thhalv10001645m	redox.ascorbate and glutathione.glutathione	glutathione peroxidase 3	0
thellun_all_rep_c38210	Thhalv10001645m	redox.ascorbate and glutathione.glutathione	glutathione peroxidase 3	0
thellun_all_rep_c1538	Thhalv10001646m	RNA.regulation of transcription.putative transcription regulator	Remorin family protein	1
thellun_all_rep_c8440	Thhalv10001646m	RNA.regulation of transcription.putative transcription regulator	Remorin family protein	1
thellun_all_rep_c27322	Thhalv10001646m	RNA.regulation of transcription.putative transcription regulator	Remorin family protein	1
thellun_all_rep_c566	Thhalv10001647m	not assigned.unknown	TSPO(outer membrane tryptophan-rich sensory protein)-related	0
thellun_all_rep_c4296	Thhalv10001647m	not assigned.unknown	TSPO(outer membrane tryptophan-rich sensory protein)-related	0
thellun_all_rep_c255	Thhalv10001656m	protein.targeting.secretory pathway.unspecified	ADP-ribosylation factor A1E	1
thellun_all_rep_c27173	Thhalv10001656m	protein.targeting.secretory pathway.unspecified	ADP-ribosylation factor A1E	1
thellun_all_rep_c30637	Thhalv10001656m	protein.targeting.secretory pathway.unspecified	ADP-ribosylation factor A1E	1
thellun_all_rep_c27661	Thhalv10001659m	not assigned.unknown	Protein of unknown function (DUF498/DUF598)	0
thellun_all_rep_c42527	Thhalv10001659m	not assigned.unknown	Protein of unknown function (DUF498/DUF598)	0
thellun_all_c17732	Thhalv10001660m	redox.ascorbate and glutathione.glutathione	glutathione peroxidase 4	1
thellun_all_c30976	Thhalv10001660m	redox.ascorbate and glutathione.glutathione	glutathione peroxidase 4	1
thellun_all_rep_c11418	Thhalv10001668m	protein.synthesis.ribosomal protein.eukaryotic.40S subunit.S27	ubiquitin 6	0
thellun_all_rep_c18697	Thhalv10001668m	protein.degradation.ubiquitin.ubiquitin	ubiquitin 6	0
thellun_all_rep_c27357	Thhalv10001668m	protein.degradation.ubiquitin.ubiquitin	ubiquitin 6	0
thellun_all_c29394	Thhalv10001668m	not assigned.unknown	ubiquitin 6	0
thellun_all_rep_c37892	Thhalv10001668m	not assigned.unknown	ubiquitin 6	0
thellun_all_c40700	Thhalv10001668m	not assigned.unknown	ubiquitin 6	0
cluster390	Thhalv10001668m	protein.degradation.ubiquitin.ubiquitin	ubiquitin 6	0
thellun_all_rep_c123	Thhalv10001670m	protein.synthesis.ribosomal protein.eukaryotic.40S subunit.S13	ribosomal protein S13A	1
thellun_all_rep_c23969	Thhalv10001670m	protein.synthesis.ribosomal protein.eukaryotic.40S subunit.S13	ribosomal protein S13A	1
thellun_all_rep_c45059	Thhalv10001670m	protein.synthesis.ribosomal protein.eukaryotic.40S subunit.S13	ribosomal protein S13A	1
thellun_all_rep_c1711	Thhalv10001676m	not assigned.unknown		0
thellun_all_rep_c43605	Thhalv10001676m	not assigned.unknown		0
thellun_all_rep_c43616	Thhalv10001676m	not assigned.unknown		0
thellun_all_rep_c527	Thhalv10001677m	protein.folding	chloroplast chaperonin 10	1
thellun_all_rep_c22910	Thhalv10001677m	protein.folding	chloroplast chaperonin 10	1
thellun_all_rep_c41943	Thhalv10001677m	not assigned.unknown	chloroplast chaperonin 10	1
thellun_all_rep_c512	Thhalv10001679m	redox.ascorbate and glutathione	cytochrome B5 isoform C	0
thellun_all_rep_c5710	Thhalv10001679m	redox.ascorbate and glutathione	cytochrome B5 isoform C	0
thellun_all_rep_c21179	Thhalv10001680m	not assigned.unknown	Bifunctional inhibitor/lipid-transfer protein/seed storage 2S albumin superfamily protein	1
thellun_all_rep_c27064	Thhalv10001680m	NA	Bifunctional inhibitor/lipid-transfer protein/seed storage 2S albumin superfamily protein	1
thellun_all_rep_c32837	Thhalv10001680m	misc.protease inhibitor/seed storage/lipid transfer protein (LTP) family protein	Bifunctional inhibitor/lipid-transfer protein/seed storage 2S albumin superfamily protein	1
thellun_all_rep_c34295	Thhalv10001680m	misc.protease inhibitor/seed storage/lipid transfer protein (LTP) family protein	Bifunctional inhibitor/lipid-transfer protein/seed storage 2S albumin superfamily protein	1
thellun_all_rep_c35129	Thhalv10001680m	misc.protease inhibitor/seed storage/lipid transfer protein (LTP) family protein	Bifunctional inhibitor/lipid-transfer protein/seed storage 2S albumin superfamily protein	1
thellun_all_rep_c38396	Thhalv10001680m	not assigned.unknown	Bifunctional inhibitor/lipid-transfer protein/seed storage 2S albumin superfamily protein	1
thellun_all_rep_c40478	Thhalv10001680m	misc.protease inhibitor/seed storage/lipid transfer protein (LTP) family protein	Bifunctional inhibitor/lipid-transfer protein/seed storage 2S albumin superfamily protein	1
thellun_all_rep_c521	Thhalv10001683m	lipid metabolism.FA synthesis and FA elongation.ACP protein	mitochondrial acyl carrier protein 1	0
thellun_all_rep_c19259	Thhalv10001683m	lipid metabolism.FA synthesis and FA elongation.ACP protein	mitochondrial acyl carrier protein 1	0
thellun_all_rep_c9677	Thhalv10001688m	RNA.processing	Small nuclear ribonucleoprotein family protein	1
thellun_all_rep_c19306	Thhalv10001688m	RNA.processing	Small nuclear ribonucleoprotein family protein	1
thellun_all_rep_c1884	Thhalv10001697m	stress.biotic	trypsin inhibitor protein 2	0
thellun_all_rep_c12112	Thhalv10001697m	stress.biotic	trypsin inhibitor protein 2	0
thellun_all_rep_c27578	Thhalv10001702m	mitochondrial electron transport / ATP synthesis.NADH-DH.localisation not clear	NADH-ubiquinone oxidoreductase-related	1
thellun_all_rep_c42999	Thhalv10001702m	not assigned.unknown	NADH-ubiquinone oxidoreductase-related	1
thellun_all_rep_c18990	Thhalv10001704m	protein.targeting.secretory pathway.unspecified	Preprotein translocase Sec, Sec61-beta subunit protein	0
thellun_all_rep_c24983	Thhalv10001704m	protein.targeting.secretory pathway.unspecified	Preprotein translocase Sec, Sec61-beta subunit protein	0
thellun_all_rep_c2049	Thhalv10001707m	not assigned.unknown		1
thellun_all_rep_c14620	Thhalv10001707m	not assigned.unknown		1
thellun_all_rep_c6454	Thhalv10001710m	protein.synthesis.ribosomal protein.eukaryotic.60S subunit.L38	Ribosomal L38e protein family	0
thellun_all_rep_c21331	Thhalv10001710m	protein.synthesis.ribosomal protein.eukaryotic.60S subunit.L38	Ribosomal L38e protein family	0
thellun_all_rep_c29600	Thhalv10001710m	protein.synthesis.ribosomal protein.eukaryotic.60S subunit.L38	Ribosomal L38e protein family	0
thellun_all_rep_c46027	Thhalv10001710m	protein.synthesis.ribosomal protein.eukaryotic.60S subunit.L38	Ribosomal L38e protein family	0
cluster422	Thhalv10001710m	protein.synthesis.ribosomal protein.eukaryotic.60S subunit.L38	Ribosomal L38e protein family	0
thellun_all_rep_c1264	Thhalv10001714m	mitochondrial electron transport / ATP synthesis.cytochrome c oxidase	Cytochrome c oxidase subunit Vc family protein	1
thellun_all_c23144	Thhalv10001714m	NA	Cytochrome c oxidase subunit Vc family protein	1
thellun_all_rep_c26426	Thhalv10001714m	mitochondrial electron transport / ATP synthesis.cytochrome c oxidase	Cytochrome c oxidase subunit Vc family protein	1
thellun_all_c21602	Thhalv10001716m	not assigned.unknown	Actin-binding FH2 (formin homology 2) family protein	0
thellun_all_c41902	Thhalv10001716m	not assigned.unknown	Actin-binding FH2 (formin homology 2) family protein	0
thellun_all_rep_c936	Thhalv10001807m	Co-factor and vitamine metabolism.riboflavin.riboflavin synthase	6,7-dimethyl-8-ribityllumazine synthase / DMRL synthase / lumazine synthase / riboflavin synthase	1
thellun_all_rep_c36699	Thhalv10001807m	Co-factor and vitamine metabolism.riboflavin.riboflavin synthase	6,7-dimethyl-8-ribityllumazine synthase / DMRL synthase / lumazine synthase / riboflavin synthase	1
thellun_all_c20207	Thhalv10001808m	protein.assembly and cofactor ligation	Chloroplast Ycf2;ATPase, AAA type, core	0
thellun_all_c24999	Thhalv10001808m	protein.assembly and cofactor ligation	Chloroplast Ycf2;ATPase, AAA type, core	0
thellun_all_c26629	Thhalv10001808m	protein.assembly and cofactor ligation	Chloroplast Ycf2;ATPase, AAA type, core	0
thellun_all_c28200	Thhalv10001808m	protein.assembly and cofactor ligation	Chloroplast Ycf2;ATPase, AAA type, core	0
thellun_all_c13304	Thhalv10001813m	hormone metabolism.auxin.induced-regulated-responsive-activated	O-fucosyltransferase family protein	1
thellun_all_c15307	Thhalv10001813m	hormone metabolism.auxin.induced-regulated-responsive-activated	O-fucosyltransferase family protein	1
thellun_all_c36448	Thhalv10001813m	not assigned.unknown	O-fucosyltransferase family protein	1
thellun_all_c8649	Thhalv10001816m	signalling.calcium	calcium-dependent protein kinase 2	0
thellun_all_c10928	Thhalv10001816m	signalling.calcium	calcium-dependent protein kinase 2	0
thellun_all_rep_c4332	Thhalv10001819m	protein.degradation	ATP-dependent protease La (LON) domain protein	1
thellun_all_rep_c42731	Thhalv10001819m	protein.degradation	ATP-dependent protease La (LON) domain protein	1
thellun_all_c18480	Thhalv10001824m	redox.thioredoxin	APR-like 4	0
thellun_all_c39974	Thhalv10001824m	redox.thioredoxin	APR-like 4	0
thellun_all_c16324	Thhalv10001827m	RNA.regulation of transcription.bZIP transcription factor family	bZIP family transcription factor	1
thellun_all_c17062	Thhalv10001827m	RNA.regulation of transcription.bZIP transcription factor family	bZIP family transcription factor	1
thellun_all_rep_c5503	Thhalv10001828m	not assigned.unknown		0
thellun_all_rep_c8267	Thhalv10001828m	not assigned.unknown		0
thellun_all_rep_c24237	Thhalv10001835m	protein.synthesis.ribosomal protein.prokaryotic.chloroplast.50S subunit.L21	Ribosomal protein L21	1
thellun_all_rep_c26755	Thhalv10001835m	protein.synthesis.ribosomal protein.prokaryotic.chloroplast.50S subunit.L21	Ribosomal protein L21	1
thellun_all_rep_c33158	Thhalv10001835m	not assigned.unknown	Ribosomal protein L21	1
thellun_all_rep_c36831	Thhalv10001835m	protein.synthesis.ribosomal protein.prokaryotic.chloroplast.50S subunit.L21	Ribosomal protein L21	1
thellun_all_rep_c38358	Thhalv10001835m	not assigned.unknown	Ribosomal protein L21	1
cluster570	Thhalv10001835m	protein.synthesis.ribosomal protein.prokaryotic.chloroplast.50S subunit.L21	Ribosomal protein L21	1
thellun_all_rep_c832	Thhalv10001841m	protein.synthesis.ribosomal protein.eukaryotic.40S subunit.S29	Ribosomal protein S14p/S29e family protein	0
thellun_all_rep_c10780	Thhalv10001841m	protein.synthesis.ribosomal protein.eukaryotic.40S subunit.S29	Ribosomal protein S14p/S29e family protein	0
thellun_all_c30051	Thhalv10001860m	RNA.regulation of transcription.TCP transcription factor family	TCP family transcription factor	1
thellun_all_c41684	Thhalv10001860m	RNA.regulation of transcription.TCP transcription factor family	TCP family transcription factor	1
thellun_all_c38807	Thhalv10001879m	not assigned.unknown	CLIP-associated protein	0
thellun_all_c42156	Thhalv10001879m	not assigned.unknown	CLIP-associated protein	0
thellun_all_c10307	Thhalv10001887m	cell.division	Structural maintenance of chromosomes (SMC) family protein	1
thellun_all_c12998	Thhalv10001887m	cell.division	Structural maintenance of chromosomes (SMC) family protein	1
thellun_all_rep_c2964	Thhalv10001891m	amino acid metabolism.degradation.serine-glycine-cysteine group.glycine	glycine decarboxylase P-protein 2	0
thellun_all_rep_c4537	Thhalv10001891m	amino acid metabolism.degradation.serine-glycine-cysteine group.glycine	glycine decarboxylase P-protein 2	0
thellun_all_c32814	Thhalv10001891m	amino acid metabolism.degradation.serine-glycine-cysteine group.glycine	glycine decarboxylase P-protein 2	0
thellun_all_c16240	Thhalv10001893m	not assigned.unknown	Leucine-rich repeat protein kinase family protein	1
thellun_all_c28429	Thhalv10001893m	signalling.receptor kinases.leucine rich repeat III	Leucine-rich repeat protein kinase family protein	1
thellun_all_c24482	Thhalv10001895m	not assigned.unknown	Protein of unknown function (DUF810)	0
thellun_all_c25601	Thhalv10001895m	not assigned.unknown	Protein of unknown function (DUF810)	0
thellun_all_c9899	Thhalv10001898m	signalling.receptor kinases.misc	Leucine-rich receptor-like protein kinase family protein	1
thellun_all_c37210	Thhalv10001898m	signalling.receptor kinases.leucine rich repeat XIII	Leucine-rich receptor-like protein kinase family protein	1
thellun_all_c15113	Thhalv10001902m	development.unspecified	Argonaute family protein	0
thellun_all_c32727	Thhalv10001902m	development.unspecified	Argonaute family protein	0
thellun_all_c12160	Thhalv10001903m	protein.degradation.ubiquitin.proteasom	26S proteasome regulatory subunit S2 1A	1
thellun_all_c17129	Thhalv10001903m	protein.degradation.ubiquitin.proteasom	26S proteasome regulatory subunit S2 1A	1
thellun_all_c40436	Thhalv10001903m	not assigned.unknown	26S proteasome regulatory subunit S2 1A	1
thellun_all_c20506	Thhalv10001904m	transport.potassium	K+ transporter 1	0
thellun_all_c40495	Thhalv10001904m	not assigned.unknown	K+ transporter 1	0
thellun_all_c22579	Thhalv10001905m	DNA.unspecified	FAR1-related sequence 3	1
thellun_all_c33675	Thhalv10001905m	DNA.unspecified	FAR1-related sequence 3	1
thellun_all_rep_c4753	Thhalv10001918m	protein.degradation.metalloprotease	FTSH protease 4	0
thellun_all_rep_c10790	Thhalv10001918m	protein.degradation.metalloprotease	FTSH protease 4	0
thellun_all_c22948	Thhalv10001924m	not assigned.unknown	RNA-binding CRS1 / YhbY (CRM) domain-containing protein	1
thellun_all_c28576	Thhalv10001924m	not assigned.unknown	RNA-binding CRS1 / YhbY (CRM) domain-containing protein	1
thellun_all_c29706	Thhalv10001926m	RNA.regulation of transcription.ELF3	hydroxyproline-rich glycoprotein family protein	0
thellun_all_c42532	Thhalv10001926m	not assigned.unknown	hydroxyproline-rich glycoprotein family protein	0
thellun_all_c7481	Thhalv10001927m	development.unspecified	Transducin/WD40 repeat-like superfamily protein	1
thellun_all_c7948	Thhalv10001927m	development.unspecified	Transducin/WD40 repeat-like superfamily protein	1
thellun_all_c11253	Thhalv10001932m	cell wall.hemicellulose synthesis	Exostosin family protein	0
thellun_all_c22570	Thhalv10001932m	misc.UDP glucosyl and glucoronyl transferases	Exostosin family protein	0
thellun_all_c37651	Thhalv10001932m	NA	Exostosin family protein	0
thellun_all_c10260	Thhalv10001935m	not assigned.unknown	RNI-like superfamily protein	1
thellun_all_c35650	Thhalv10001935m	not assigned.unknown	RNI-like superfamily protein	1
thellun_all_c16217	Thhalv10001936m	not assigned.unknown	haloacid dehalogenase-like hydrolase family protein	0
thellun_all_c18277	Thhalv10001936m	not assigned.unknown	haloacid dehalogenase-like hydrolase family protein	0
thellun_all_c12957	Thhalv10001940m	TCA / org. transformation.other organic acid transformaitons.malic	NADP-malic enzyme 1	1
thellun_all_c27941	Thhalv10001940m	TCA / org. transformation.other organic acid transformaitons.malic	NADP-malic enzyme 1	1
thellun_all_rep_c3991	Thhalv10001943m	transport.peptides and oligopeptides	Major facilitator superfamily protein	0
thellun_all_c8085	Thhalv10001943m	transport.peptides and oligopeptides	Major facilitator superfamily protein	0
thellun_all_rep_c5606	Thhalv10001945m	not assigned.unknown	KH domain-containing protein	1
thellun_all_c13543	Thhalv10001945m	not assigned.unknown	KH domain-containing protein	1
thellun_all_rep_c37533	Thhalv10001945m	not assigned.unknown	KH domain-containing protein	1
thellun_all_rep_c3287	Thhalv10001951m	lipid metabolism.FA synthesis and FA elongation.beta ketoacyl CoA synthase	3-ketoacyl-CoA synthase 10	0
thellun_all_rep_c29443	Thhalv10001951m	secondary metabolism.isoprenoids	3-ketoacyl-CoA synthase 10	0
thellun_all_c37874	Thhalv10001951m	lipid metabolism.FA synthesis and FA elongation.beta ketoacyl CoA synthase	3-ketoacyl-CoA synthase 10	0
thellun_all_c11090	Thhalv10001954m	misc.UDP glucosyl and glucoronyl transferases	galacturonosyltransferase 10	1
thellun_all_c24201	Thhalv10001954m	misc.UDP glucosyl and glucoronyl transferases	galacturonosyltransferase 10	1
thellun_all_c12125	Thhalv10001955m	signalling.G-proteins	P-loop containing nucleoside triphosphate hydrolases superfamily protein	0
thellun_all_c15774	Thhalv10001955m	signalling.G-proteins	P-loop containing nucleoside triphosphate hydrolases superfamily protein	0
thellun_all_c15352	Thhalv10001965m	protein.degradation.cysteine protease	OTU-like cysteine protease family protein	1
thellun_all_c36937	Thhalv10001965m	protein.degradation.cysteine protease	OTU-like cysteine protease family protein	1
thellun_all_c43178	Thhalv10001965m	not assigned.unknown	OTU-like cysteine protease family protein	1
thellun_all_c11635	Thhalv10001968m	major CHO metabolism.degradation.sucrose.hexokinase	hexokinase 1	0
thellun_all_c26862	Thhalv10001968m	major CHO metabolism.degradation.sucrose.hexokinase	hexokinase 1	0
thellun_all_c20565	Thhalv10001970m	protein.targeting.secretory pathway.vacuole	alpha-vacuolar processing enzyme	1
thellun_all_c23730	Thhalv10001970m	protein.targeting.secretory pathway.vacuole	alpha-vacuolar processing enzyme	1
thellun_all_rep_c10781	Thhalv10001975m	signalling.calcium	calmodulin-binding family protein	0
thellun_all_c18100	Thhalv10001975m	signalling.calcium	calmodulin-binding family protein	0
thellun_all_c12913	Thhalv10001977m	protein.targeting.mitochondria	translocase inner membrane subunit 44-2	1
thellun_all_c21603	Thhalv10001977m	protein.targeting.mitochondria	translocase inner membrane subunit 44-2	1
thellun_all_c28131	Thhalv10001977m	protein.targeting.mitochondria	translocase inner membrane subunit 44-2	1
thellun_all_rep_c23811	Thhalv10001985m	protein.degradation.ubiquitin.proteasom	AAA-type ATPase family protein	0
thellun_all_c32534	Thhalv10001985m	protein.degradation.ubiquitin.proteasom	AAA-type ATPase family protein	0
thellun_all_c11175	Thhalv10001987m	protein.postranslational modification	CBL-interacting protein kinase 3	1
thellun_all_c18311	Thhalv10001987m	protein.postranslational modification	CBL-interacting protein kinase 3	1
thellun_all_c43266	Thhalv10001987m	protein.postranslational modification	CBL-interacting protein kinase 3	1
thellun_all_c12304	Thhalv10001999m	not assigned.unknown		0
thellun_all_c32542	Thhalv10001999m	not assigned.unknown		0
thellun_all_rep_c7078	Thhalv10002021m	not assigned.unknown	Zinc finger C-x8-C-x5-C-x3-H type family protein	1
thellun_all_rep_c7563	Thhalv10002021m	RNA.regulation of transcription.unclassified	Zinc finger C-x8-C-x5-C-x3-H type family protein	1
thellun_all_rep_c29996	Thhalv10002021m	RNA.regulation of transcription.unclassified	Zinc finger C-x8-C-x5-C-x3-H type family protein	1
thellun_all_c31685	Thhalv10002026m	RNA.regulation of transcription.C3H zinc finger family	CCCH-type zinc finger family protein	0
thellun_all_c39182	Thhalv10002026m	RNA.regulation of transcription.C3H zinc finger family	CCCH-type zinc finger family protein	0
thellun_all_c9834	Thhalv10002030m	protein.degradation.cysteine protease	Cysteine proteinases superfamily protein	1
thellun_all_c27268	Thhalv10002030m	not assigned.unknown	Cysteine proteinases superfamily protein	1
thellun_all_c36337	Thhalv10002030m	protein.degradation.cysteine protease	Cysteine proteinases superfamily protein	1
thellun_all_c25525	Thhalv10002047m	hormone metabolism.ethylene.synthesis-degradation	ACC oxidase 1	0
thellun_all_c44432	Thhalv10002047m	hormone metabolism.ethylene.synthesis-degradation.1-aminocyclopropane-1-carboxylate oxidase	ACC oxidase 1	0
thellun_all_c10262	Thhalv10002052m	not assigned.unknown	Coiled-coil domain-containing protein 55 (DUF2040)	1
thellun_all_rep_c29690	Thhalv10002052m	not assigned.unknown	Coiled-coil domain-containing protein 55 (DUF2040)	1
thellun_all_rep_c6523	Thhalv10002055m	not assigned.unknown	Undecaprenyl pyrophosphate synthetase family protein	0
thellun_all_rep_c14526	Thhalv10002055m	not assigned.unknown	Undecaprenyl pyrophosphate synthetase family protein	0
thellun_all_rep_c30841	Thhalv10002055m	not assigned.unknown	Undecaprenyl pyrophosphate synthetase family protein	0
thellun_all_c20029	Thhalv10002060m	not assigned.unknown		1
thellun_all_c20168	Thhalv10002060m	not assigned.unknown		1
thellun_all_rep_c2825	Thhalv10002061m	tetrapyrrole synthesis.heme oxygenase	Plant haem oxygenase (decyclizing) family protein	0
thellun_all_c44006	Thhalv10002061m	not assigned.unknown	Plant haem oxygenase (decyclizing) family protein	0
thellun_all_rep_c2872	Thhalv10002070m	not assigned.unknown		1
thellun_all_rep_c6063	Thhalv10002070m	not assigned.unknown		1
thellun_all_rep_c3673	Thhalv10002076m	not assigned.unknown	Late embryogenesis abundant (LEA) hydroxyproline-rich glycoprotein family	0
thellun_all_rep_c25713	Thhalv10002076m	not assigned.unknown	Late embryogenesis abundant (LEA) hydroxyproline-rich glycoprotein family	0
thellun_all_rep_c1075	Thhalv10002082m	development.unspecified	Tetraspanin family protein	1
thellun_all_rep_c16074	Thhalv10002082m	not assigned.unknown	Tetraspanin family protein	1
thellun_all_rep_c1715	Thhalv10002085m	protein.degradation.ubiquitin.proteasom	20S proteasome alpha subunit G1	0
thellun_all_c40690	Thhalv10002085m	not assigned.unknown	20S proteasome alpha subunit G1	0
thellun_all_c13265	Thhalv10002088m	signalling.receptor kinases.DUF 26	receptor kinase 1	1
thellun_all_c40878	Thhalv10002088m	not assigned.unknown	receptor kinase 1	1
thellun_all_rep_c1471	Thhalv10002091m	not assigned.unknown		0
thellun_all_rep_c24208	Thhalv10002091m	not assigned.unknown		0
thellun_all_rep_c42266	Thhalv10002091m	not assigned.unknown		0
thellun_all_rep_c599	Thhalv10002093m	protein.synthesis.ribosomal protein.eukaryotic.60S subunit.L28	Ribosomal L28e protein family	1
thellun_all_rep_c21207	Thhalv10002093m	protein.synthesis.ribosomal protein.eukaryotic.60S subunit.L28	Ribosomal L28e protein family	1
thellun_all_rep_c22822	Thhalv10002093m	protein.synthesis.ribosomal protein.eukaryotic.60S subunit.L28	Ribosomal L28e protein family	1
thellun_all_c32279	Thhalv10002093m	protein.synthesis.ribosomal protein.eukaryotic.60S subunit.L28	Ribosomal L28e protein family	1
thellun_all_rep_c33383	Thhalv10002093m	protein.synthesis.ribosomal protein.eukaryotic.60S subunit.L28	Ribosomal L28e protein family	1
thellun_all_rep_c35392	Thhalv10002093m	protein.synthesis.ribosomal protein.eukaryotic.60S subunit.L28	Ribosomal L28e protein family	1
thellun_all_rep_c38349	Thhalv10002093m	protein.synthesis.ribosomal protein.eukaryotic.60S subunit.L28	Ribosomal L28e protein family	1
thellun_all_c38571	Thhalv10002093m	protein.synthesis.ribosomal protein.eukaryotic.60S subunit.L28	Ribosomal L28e protein family	1
thellun_all_c39232	Thhalv10002093m	protein.synthesis.ribosomal protein.eukaryotic.60S subunit.L28	Ribosomal L28e protein family	1
thellun_all_c41664	Thhalv10002093m	protein.synthesis.ribosomal protein.eukaryotic.60S subunit.L28	Ribosomal L28e protein family	1
thellun_all_c43743	Thhalv10002093m	not assigned.unknown	Ribosomal L28e protein family	1
thellun_all_rep_c4333	Thhalv10002095m	not assigned.unknown	Tetraspanin family protein	0
thellun_all_c25956	Thhalv10002095m	not assigned.unknown	Tetraspanin family protein	0
thellun_all_rep_c1854	Thhalv10002098m	not assigned.unknown	Protein of unknown function (DUF1000)	1
thellun_all_rep_c33009	Thhalv10002098m	not assigned.unknown	Protein of unknown function (DUF1000)	1
thellun_all_rep_c15473	Thhalv10002103m	signalling.calcium	calmodulin 5	0
thellun_all_rep_c35180	Thhalv10002103m	signalling.calcium	calmodulin 5	0
thellun_all_rep_c3314	Thhalv10002105m	redox.glutaredoxins	Thioredoxin superfamily protein	1
thellun_all_rep_c28141	Thhalv10002105m	redox.glutaredoxins	Thioredoxin superfamily protein	1
thellun_all_rep_c155	Thhalv10002106m	PS.lightreaction.photosystem I.PSI polypeptide subunits	photosystem I subunit E-2	0
thellun_all_rep_c10945	Thhalv10002106m	PS.lightreaction.photosystem I.PSI polypeptide subunits	photosystem I subunit E-2	0
thellun_all_rep_c45480	Thhalv10002106m	not assigned.unknown	photosystem I subunit E-2	0
thellun_all_rep_c2997	Thhalv10002117m	cell.vesicle transport	SNARE-like superfamily protein	1
thellun_all_rep_c13991	Thhalv10002117m	cell.vesicle transport	SNARE-like superfamily protein	1
thellun_all_rep_c36794	Thhalv10002117m	not assigned.unknown	SNARE-like superfamily protein	1
thellun_all_rep_c3711	Thhalv10002119m	not assigned.unknown		0
thellun_all_rep_c16317	Thhalv10002119m	not assigned.unknown		0
thellun_all_rep_c4240	Thhalv10002120m	not assigned.unknown		1
thellun_all_rep_c6465	Thhalv10002120m	not assigned.unknown		1
thellun_all_rep_c46589	Thhalv10002120m	not assigned.unknown		1
thellun_all_rep_c14888	Thhalv10002124m	not assigned.unknown	photosystem II subunit X	0
thellun_all_rep_c45366	Thhalv10002124m	not assigned.unknown	photosystem II subunit X	0
thellun_all_rep_c21862	Thhalv10002144m	not assigned.unknown	Ribosomal protein S30 family protein	1
thellun_all_rep_c27031	Thhalv10002144m	protein.synthesis.ribosomal protein.eukaryotic.40S subunit.S30	Ribosomal protein S30 family protein	1
thellun_all_rep_c28844	Thhalv10002144m	protein.synthesis.ribosomal protein.eukaryotic.40S subunit.S30	Ribosomal protein S30 family protein	1
thellun_all_rep_c4782	Thhalv10002312m	not assigned.unknown	extensin proline-rich 1	0
thellun_all_rep_c24842	Thhalv10002312m	not assigned.unknown	extensin proline-rich 1	0
thellun_all_rep_c35928	Thhalv10002312m	not assigned.unknown	extensin proline-rich 1	0
thellun_all_rep_c45525	Thhalv10002312m	not assigned.unknown	extensin proline-rich 1	0
thellun_all_c37550	Thhalv10002368m	RNA.regulation of transcription.putative transcription regulator	Helicase/SANT-associated, DNA binding protein	1
thellun_all_c42839	Thhalv10002368m	not assigned.unknown	Helicase/SANT-associated, DNA binding protein	1
thellun_all_c10353	Thhalv10002369m	signalling.G-proteins	HOPM interactor 7	0
thellun_all_c16374	Thhalv10002369m	signalling.G-proteins	HOPM interactor 7	0
thellun_all_rep_c16866	Thhalv10002374m	cell.organisation	Spc97 / Spc98 family of spindle pole body (SBP) component	1
thellun_all_c36810	Thhalv10002374m	cell.organisation	Spc97 / Spc98 family of spindle pole body (SBP) component	1
thellun_all_rep_c10399	Thhalv10002383m	cell.organisation	formin homology 1	0
thellun_all_rep_c30730	Thhalv10002383m	not assigned.unknown	formin homology 1	0
thellun_all_c9983	Thhalv10002384m	DNA.synthesis/chromatin structure	P-loop containing nucleoside triphosphate hydrolases superfamily protein	1
thellun_all_c29643	Thhalv10002384m	cell.organisation	P-loop containing nucleoside triphosphate hydrolases superfamily protein	1
thellun_all_c15628	Thhalv10002385m	major CHO metabolism.degradation.starch.D enzyme	RNAse E/G-like	0
thellun_all_c42994	Thhalv10002385m	not assigned.unknown	RNAse E/G-like	0
thellun_all_rep_c5481	Thhalv10002386m	protein.postranslational modification	phototropin 1	1
thellun_all_c14034	Thhalv10002386m	signalling.light	phototropin 1	1
thellun_all_c41373	Thhalv10002386m	not assigned.unknown	phototropin 1	1
thellun_all_c43949	Thhalv10002386m	signalling.light	phototropin 1	1
thellun_all_rep_c3222	Thhalv10002387m	TCA / org. transformation.TCA.aconitase	aconitase 3	0
thellun_all_rep_c19852	Thhalv10002387m	TCA / org. transformation.TCA.aconitase	aconitase 3	0
thellun_all_c9084	Thhalv10002400m	transport.ABC transporters and multidrug resistance systems	Protein kinase superfamily protein	1
thellun_all_c35016	Thhalv10002400m	transport.ABC transporters and multidrug resistance systems	Protein kinase superfamily protein	1
thellun_all_c13696	Thhalv10002401m	signalling.receptor kinases.Catharanthus roseus-like RLK1	hercules receptor kinase 1	0
thellun_all_c23735	Thhalv10002401m	protein.postranslational modification.kinase.receptor like cytoplasmatic kinase VII	hercules receptor kinase 1	0
thellun_all_c14456	Thhalv10002404m	not assigned.unknown		1
thellun_all_c26415	Thhalv10002404m	not assigned.unknown		1
thellun_all_c28371	Thhalv10002405m	not assigned.unknown	SIT4 phosphatase-associated family protein	0
thellun_all_rep_c34633	Thhalv10002405m	not assigned.unknown	SIT4 phosphatase-associated family protein	0
thellun_all_rep_c41133	Thhalv10002405m	not assigned.unknown	SIT4 phosphatase-associated family protein	0
thellun_all_c44752	Thhalv10002405m	metal handling.binding, chelation and storage	SIT4 phosphatase-associated family protein	0
thellun_all_c21417	Thhalv10002408m	protein.degradation.subtilases	Subtilisin-like serine endopeptidase family protein	1
thellun_all_c24789	Thhalv10002408m	protein.degradation.subtilases	Subtilisin-like serine endopeptidase family protein	1
thellun_all_c31330	Thhalv10002408m	protein.degradation.subtilases	Subtilisin-like serine endopeptidase family protein	1
thellun_all_c6016	Thhalv10002410m	protein.degradation.subtilases	Subtilase family protein	0
thellun_all_c10703	Thhalv10002410m	protein.degradation.subtilases	Subtilase family protein	0
thellun_all_c24192	Thhalv10002410m	not assigned.unknown	Subtilase family protein	0
thellun_all_c7355	Thhalv10002412m	secondary metabolism.isoprenoids.terpenoids	cycloartenol synthase 1	1
thellun_all_c42058	Thhalv10002412m	secondary metabolism.isoprenoids.terpenoids	cycloartenol synthase 1	1
thellun_all_c13925	Thhalv10002415m	RNA.regulation of transcription.putative transcription regulator	ARID/BRIGHT DNA-binding domain-containing protein	0
thellun_all_c40775	Thhalv10002415m	not assigned.unknown	ARID/BRIGHT DNA-binding domain-containing protein	0
thellun_all_c10025	Thhalv10002426m	stress.abiotic.heat	DNAJ heat shock N-terminal domain-containing protein	1
thellun_all_c42009	Thhalv10002426m	not assigned.unknown	DNAJ heat shock N-terminal domain-containing protein	1
thellun_all_c17185	Thhalv10002430m	protein.degradation.ubiquitin.E3.RING	plant U-box 13	0
thellun_all_c38064	Thhalv10002430m	not assigned.unknown	plant U-box 13	0
thellun_all_c41251	Thhalv10002430m	not assigned.unknown	plant U-box 13	0
thellun_all_c21409	Thhalv10002438m	protein.aa activation.threonine-tRNA ligase	threonyl-tRNA synthetase, putative / threonine--tRNA ligase, putative	1
thellun_all_c32404	Thhalv10002438m	protein.aa activation.threonine-tRNA ligase	threonyl-tRNA synthetase, putative / threonine--tRNA ligase, putative	1
thellun_all_c45351	Thhalv10002438m	protein.aa activation.threonine-tRNA ligase	threonyl-tRNA synthetase, putative / threonine--tRNA ligase, putative	1
thellun_all_c5093	Thhalv10002451m	not assigned.unknown	dehydratase family	0
thellun_all_c8841	Thhalv10002451m	not assigned.unknown	dehydratase family	0
thellun_all_c44056	Thhalv10002451m	not assigned.unknown	dehydratase family	0
thellun_all_c10358	Thhalv10002455m	development.unspecified	GRAS family transcription factor	1
thellun_all_rep_c11415	Thhalv10002455m	development.unspecified	GRAS family transcription factor	1
thellun_all_c16569	Thhalv10002461m	not assigned.unknown	phosphatidate cytidylyltransferase family protein	0
thellun_all_c23007	Thhalv10002461m	not assigned.unknown	phosphatidate cytidylyltransferase family protein	0
thellun_all_c41984	Thhalv10002461m	not assigned.unknown	phosphatidate cytidylyltransferase family protein	0
thellun_all_c5357	Thhalv10002465m	misc.UDP glucosyl and glucoronyl transferases	Nucleotide-diphospho-sugar transferases superfamily protein	1
thellun_all_c10065	Thhalv10002465m	cell wall.pectin synthesis	Nucleotide-diphospho-sugar transferases superfamily protein	1
thellun_all_c12959	Thhalv10002467m	tetrapyrrole synthesis.glu-tRNA synthetase	GLU-ADT subunit B	0
thellun_all_c22319	Thhalv10002467m	tetrapyrrole synthesis.glu-tRNA synthetase	GLU-ADT subunit B	0
thellun_all_rep_c3456	Thhalv10002468m	cell.cycle.peptidylprolyl isomerase	rotamase FKBP 1	1
thellun_all_c29233	Thhalv10002468m	cell.cycle.peptidylprolyl isomerase	rotamase FKBP 1	1
thellun_all_rep_c7184	Thhalv10002472m	DNA.synthesis/chromatin structure	TRF-like 1	0
thellun_all_c7561	Thhalv10002472m	DNA.synthesis/chromatin structure	TRF-like 1	0
thellun_all_c5865	Thhalv10002475m	development.unspecified	Pheophorbide a oxygenase family protein with Rieske [2Fe-2S] domain	1
thellun_all_c6784	Thhalv10002475m	development.unspecified	Pheophorbide a oxygenase family protein with Rieske [2Fe-2S] domain	1
thellun_all_rep_c4135	Thhalv10002478m	amino acid metabolism.degradation.branched-chain group.leucine	acetyl Co-enzyme a carboxylase biotin carboxylase subunit	0
thellun_all_rep_c4592	Thhalv10002478m	amino acid metabolism.degradation.branched-chain group.leucine	acetyl Co-enzyme a carboxylase biotin carboxylase subunit	0
thellun_all_rep_c8612	Thhalv10002478m	lipid metabolism.FA synthesis and FA elongation.Acetyl CoA Carboxylation	acetyl Co-enzyme a carboxylase biotin carboxylase subunit	0
thellun_all_rep_c15425	Thhalv10002478m	not assigned.unknown	acetyl Co-enzyme a carboxylase biotin carboxylase subunit	0
thellun_all_rep_c45766	Thhalv10002478m	lipid metabolism.FA synthesis and FA elongation.Acetyl CoA Carboxylation	acetyl Co-enzyme a carboxylase biotin carboxylase subunit	0
thellun_all_rep_c3864	Thhalv10002484m	not assigned.unknown	plastid transcriptionally active 16	1
thellun_all_c6597	Thhalv10002484m	not assigned.unknown	plastid transcriptionally active 16	1
thellun_all_c30139	Thhalv10002484m	not assigned.unknown	plastid transcriptionally active 16	1
thellun_all_rep_c6008	Thhalv10002486m	RNA.transcription	sigma factor A	0
thellun_all_c13712	Thhalv10002486m	RNA.transcription	sigma factor A	0
thellun_all_c31701	Thhalv10002489m	misc.cytochrome P450	cytochrome P450, family 82, subfamily G, polypeptide 1	1
thellun_all_c39315	Thhalv10002489m	misc.cytochrome P450	cytochrome P450, family 82, subfamily G, polypeptide 1	1
thellun_all_c13139	Thhalv10002490m	protein.synthesis.ribosomal protein.prokaryotic.unknown organellar.30S subunit.S5	Ribosomal protein S5 family protein	0
thellun_all_c17637	Thhalv10002490m	protein.synthesis.ribosomal protein.prokaryotic.unknown organellar.30S subunit.S5	Ribosomal protein S5 family protein	0
thellun_all_c17393	Thhalv10002497m	lipid metabolism.lipid degradation.beta-oxidation.acyl CoA reductase	Jojoba acyl CoA reductase-related male sterility protein	1
thellun_all_c30590	Thhalv10002497m	not assigned.unknown	Jojoba acyl CoA reductase-related male sterility protein	1
thellun_all_c27878	Thhalv10002499m	lipid metabolism.lipid degradation.beta-oxidation.acyl CoA reductase	fatty acid reductase 4	0
thellun_all_c31952	Thhalv10002499m	lipid metabolism.lipid degradation.beta-oxidation.acyl CoA reductase	fatty acid reductase 4	0
thellun_all_c20008	Thhalv10002503m	misc.gluco-, galacto- and mannosidases	glycosyl hydrolase 9A4	1
thellun_all_c34251	Thhalv10002503m	misc.gluco-, galacto- and mannosidases	glycosyl hydrolase 9A4	1
thellun_all_rep_c5754	Thhalv10002505m	amino acid metabolism.degradation.aspartate family.methionine	S-adenosyl-l-homocysteine (SAH) hydrolase 2	0
thellun_all_rep_c10397	Thhalv10002505m	not assigned.unknown	S-adenosyl-l-homocysteine (SAH) hydrolase 2	0
thellun_all_c6462	Thhalv10002506m	cell.organisation	AAA-type ATPase family protein / ankyrin repeat family protein	1
thellun_all_c38496	Thhalv10002506m	cell.organisation	AAA-type ATPase family protein / ankyrin repeat family protein	1
thellun_all_c13902	Thhalv10002507m	transport.misc	SEC14 cytosolic factor family protein / phosphoglyceride transfer family protein	0
thellun_all_c21685	Thhalv10002507m	transport.misc	SEC14 cytosolic factor family protein / phosphoglyceride transfer family protein	0
thellun_all_c7391	Thhalv10002508m	not assigned.unknown	Transducin/WD40 repeat-like superfamily protein	1
thellun_all_c11529	Thhalv10002508m	RNA.regulation of transcription.putative transcription regulator	Transducin/WD40 repeat-like superfamily protein	1
thellun_all_rep_c3978	Thhalv10002509m	RNA.regulation of transcription.unclassified	RING/FYVE/PHD-type zinc finger family protein	0
thellun_all_rep_c45992	Thhalv10002509m	RNA.regulation of transcription.unclassified	RING/FYVE/PHD-type zinc finger family protein	0
thellun_all_rep_c3070	Thhalv10002521m	cell wall.precursor synthesis.GAE	UDP-D-glucuronate 4-epimerase 6	1
thellun_all_rep_c4400	Thhalv10002521m	cell wall.precursor synthesis.GAE	UDP-D-glucuronate 4-epimerase 6	1
thellun_all_c24365	Thhalv10002521m	not assigned.unknown	UDP-D-glucuronate 4-epimerase 6	1
thellun_all_c8161	Thhalv10002530m	amino acid metabolism.degradation.branched-chain group.leucine	isovaleryl-CoA-dehydrogenase	0
thellun_all_c16642	Thhalv10002530m	amino acid metabolism.degradation.branched-chain group.leucine	isovaleryl-CoA-dehydrogenase	0
thellun_all_rep_c13853	Thhalv10002540m	RNA.regulation of transcription.HDA	histone deacetylase 9	1
thellun_all_c27848	Thhalv10002540m	RNA.regulation of transcription.HDA	histone deacetylase 9	1
thellun_all_c16412	Thhalv10002543m	cell wall.cell wall proteins.AGPs	Fasciclin-like arabinogalactan family protein	0
thellun_all_c20513	Thhalv10002543m	cell wall.cell wall proteins.AGPs	Fasciclin-like arabinogalactan family protein	0
thellun_all_c7108	Thhalv10002553m	protein.synthesis.ribosomal protein.prokaryotic.chloroplast.30S subunit.S1	Nucleic acid-binding proteins superfamily	1
thellun_all_rep_c17570	Thhalv10002553m	not assigned.unknown	Nucleic acid-binding proteins superfamily	1
thellun_all_c9185	Thhalv10002557m	amino acid metabolism.synthesis.aromatic aa.tryptophan.indole-3-glycerol phosphate synthase	Aldolase-type TIM barrel family protein	0
thellun_all_c23813	Thhalv10002557m	amino acid metabolism.synthesis.aromatic aa.tryptophan.indole-3-glycerol phosphate synthase	Aldolase-type TIM barrel family protein	0
thellun_all_rep_c4173	Thhalv10002561m	lipid metabolism.FA synthesis and FA elongation.enoyl ACP reductase	NAD(P)-binding Rossmann-fold superfamily protein	1
thellun_all_rep_c9589	Thhalv10002561m	lipid metabolism.FA synthesis and FA elongation.enoyl ACP reductase	NAD(P)-binding Rossmann-fold superfamily protein	1
thellun_all_c15380	Thhalv10002563m	hormone metabolism.jasmonate.synthesis-degradation.12-Oxo-PDA-reductase	oxophytodienoate-reductase 3	0
thellun_all_c17373	Thhalv10002563m	hormone metabolism.jasmonate.synthesis-degradation.12-Oxo-PDA-reductase	oxophytodienoate-reductase 3	0
thellun_all_c9720	Thhalv10002573m	lipid metabolism.exotics (steroids, squalene etc).trans-2-enoyl-CoA reductase (NADPH)	Polyketide synthase, enoylreductase family protein	1
thellun_all_c15145	Thhalv10002573m	lipid metabolism.exotics (steroids, squalene etc).trans-2-enoyl-CoA reductase (NADPH)	Polyketide synthase, enoylreductase family protein	1
thellun_all_c7523	Thhalv10002575m	not assigned.unknown	Protein of unknown function (DUF1350)	0
thellun_all_c15366	Thhalv10002575m	not assigned.unknown	Protein of unknown function (DUF1350)	0
thellun_all_c12977	Thhalv10002577m	not assigned.unknown	hydrolase family protein / HAD-superfamily protein	1
thellun_all_c29703	Thhalv10002577m	not assigned.unknown	hydrolase family protein / HAD-superfamily protein	1
thellun_all_c14974	Thhalv10002586m	RNA.regulation of transcription.bHLH,Basic Helix-Loop-Helix family	basic helix-loop-helix (bHLH) DNA-binding superfamily protein	0
thellun_all_c20006	Thhalv10002586m	RNA.regulation of transcription.bHLH,Basic Helix-Loop-Helix family	basic helix-loop-helix (bHLH) DNA-binding superfamily protein	0
thellun_all_c27165	Thhalv10002587m	lipid metabolism.FA synthesis and FA elongation.ACP thioesterase	fatA acyl-ACP thioesterase	1
thellun_all_c42333	Thhalv10002587m	lipid metabolism.FA synthesis and FA elongation.ACP thioesterase	fatA acyl-ACP thioesterase	1
thellun_all_c44716	Thhalv10002587m	lipid metabolism.FA synthesis and FA elongation.ACP thioesterase	fatA acyl-ACP thioesterase	1
thellun_all_c11141	Thhalv10002592m	misc.GDSL-motif lipase	GDSL-like Lipase/Acylhydrolase superfamily protein	0
thellun_all_c24622	Thhalv10002592m	not assigned.unknown	GDSL-like Lipase/Acylhydrolase superfamily protein	0
thellun_all_c30550	Thhalv10002613m	protein.postranslational modification	type one serine/threonine protein phosphatase 2	1
thellun_all_c34297	Thhalv10002613m	protein.postranslational modification	type one serine/threonine protein phosphatase 2	1
thellun_all_rep_c562	Thhalv10002621m	protein.synthesis.ribosomal protein.eukaryotic.60S subunit.L5	ribosomal protein L5	0
thellun_all_rep_c23524	Thhalv10002621m	protein.synthesis.ribosomal protein.eukaryotic.60S subunit.L5	ribosomal protein L5	0
thellun_all_rep_c25463	Thhalv10002621m	protein.synthesis.ribosomal protein.eukaryotic.60S subunit.L5	ribosomal protein L5	0
thellun_all_rep_c2036	Thhalv10002626m	cell wall.modification	xyloglucan endotransglucosylase/hydrolase 4	1
thellun_all_rep_c41957	Thhalv10002626m	cell wall.modification	xyloglucan endotransglucosylase/hydrolase 4	1
thellun_all_rep_c2883	Thhalv10002627m	cell wall.modification	xyloglucan endo-transglycosylase-related 8	0
thellun_all_rep_c11798	Thhalv10002627m	not assigned.unknown	xyloglucan endo-transglycosylase-related 8	0
thellun_all_rep_c40549	Thhalv10002627m	not assigned.unknown	xyloglucan endo-transglycosylase-related 8	0
thellun_all_rep_c5930	Thhalv10002632m	misc.GCN5-related N-acetyltransferase	Acyl-CoA N-acyltransferases (NAT) superfamily protein	1
thellun_all_c23299	Thhalv10002632m	misc.GCN5-related N-acetyltransferase	Acyl-CoA N-acyltransferases (NAT) superfamily protein	1
thellun_all_rep_c7727	Thhalv10002635m	stress.biotic.PR-proteins	hydroxyethylthiazole kinase family protein	0
thellun_all_c9952	Thhalv10002635m	not assigned.unknown	hydroxyethylthiazole kinase family protein	0
thellun_all_c25988	Thhalv10002635m	not assigned.unknown	hydroxyethylthiazole kinase family protein	0
thellun_all_rep_c3349	Thhalv10002637m	not assigned.unknown	alpha/beta-Hydrolases superfamily protein	1
thellun_all_rep_c37433	Thhalv10002637m	not assigned.unknown	alpha/beta-Hydrolases superfamily protein	1
thellun_all_rep_c3810	Thhalv10002647m	cell wall.cell wall proteins.AGPs	FASCICLIN-like arabinoogalactan 7	0
thellun_all_rep_c46551	Thhalv10002647m	cell wall.cell wall proteins.AGPs	FASCICLIN-like arabinoogalactan 7	0
thellun_all_rep_c1982	Thhalv10002649m	protein.degradation.ubiquitin.proteasom	20S proteasome subunit PAA2	1
thellun_all_rep_c42221	Thhalv10002649m	protein.degradation.ubiquitin.proteasom	20S proteasome subunit PAA2	1
thellun_all_c42934	Thhalv10002649m	not assigned.unknown	20S proteasome subunit PAA2	1
thellun_all_rep_c14772	Thhalv10002651m	RNA.regulation of transcription.C2C2(Zn) DOF zinc finger family	Dof-type zinc finger DNA-binding family protein	0
thellun_all_c33126	Thhalv10002651m	not assigned.unknown	Dof-type zinc finger DNA-binding family protein	0
thellun_all_c10118	Thhalv10002653m	RNA.regulation of transcription.putative transcription regulator	RING/FYVE/PHD zinc finger superfamily protein	1
thellun_all_c24843	Thhalv10002653m	RNA.regulation of transcription.putative transcription regulator	RING/FYVE/PHD zinc finger superfamily protein	1
thellun_all_rep_c2627	Thhalv10002655m	not assigned.unknown	Peroxisomal membrane 22 kDa (Mpv17/PMP22) family protein	0
thellun_all_rep_c20728	Thhalv10002655m	not assigned.unknown	Peroxisomal membrane 22 kDa (Mpv17/PMP22) family protein	0
thellun_all_rep_c1093	Thhalv10002656m	RNA.regulation of transcription.SNF7	SNF7 family protein	1
thellun_all_rep_c14690	Thhalv10002656m	RNA.regulation of transcription.SNF7	SNF7 family protein	1
thellun_all_rep_c845	Thhalv10002663m	signalling.G-proteins	RAB GTPase homolog 8A	0
thellun_all_c42454	Thhalv10002663m	not assigned.unknown	RAB GTPase homolog 8A	0
thellun_all_rep_c1694	Thhalv10002665m	RNA.RNA binding	ribosomal protein S19	1
thellun_all_rep_c11424	Thhalv10002665m	RNA.RNA binding	ribosomal protein S19	1
thellun_all_rep_c9721	Thhalv10002667m	protein.synthesis.ribosomal protein.eukaryotic.60S subunit.L13A	Ribosomal protein L13 family protein	0
thellun_all_c25730	Thhalv10002667m	protein.synthesis.ribosomal protein.eukaryotic.60S subunit.L13A	Ribosomal protein L13 family protein	0
thellun_all_rep_c40259	Thhalv10002667m	not assigned.unknown	Ribosomal protein L13 family protein	0
thellun_all_rep_c43047	Thhalv10002667m	protein.synthesis.ribosomal protein.eukaryotic.60S subunit.L13A	Ribosomal protein L13 family protein	0
thellun_all_c43809	Thhalv10002667m	not assigned.unknown	Ribosomal protein L13 family protein	0
cluster70	Thhalv10002667m	protein.synthesis.ribosomal protein.eukaryotic.60S subunit.L13A	Ribosomal protein L13 family protein	0
thellun_all_rep_c564	Thhalv10002672m	protein.synthesis.ribosomal protein.prokaryotic.chloroplast.50S subunit.L9	ribosomal protein L9	1
thellun_all_rep_c5056	Thhalv10002672m	protein.synthesis.ribosomal protein.prokaryotic.chloroplast.50S subunit.L9	ribosomal protein L9	1
thellun_all_rep_c30866	Thhalv10002672m	protein.synthesis.ribosomal protein.prokaryotic.chloroplast.50S subunit.L9	ribosomal protein L9	1
thellun_all_c45600	Thhalv10002672m	NA	ribosomal protein L9	1
thellun_all_rep_c1013	Thhalv10002687m	not assigned.unknown		0
thellun_all_rep_c7599	Thhalv10002687m	not assigned.unknown		0
thellun_all_rep_c14466	Thhalv10002687m	not assigned.unknown		0
thellun_all_rep_c17186	Thhalv10002687m	not assigned.unknown		0
thellun_all_rep_c45742	Thhalv10002687m	not assigned.unknown		0
thellun_all_rep_c1429	Thhalv10002688m	not assigned.unknown		1
thellun_all_rep_c22250	Thhalv10002688m	not assigned.unknown		1
thellun_all_rep_c36205	Thhalv10002688m	not assigned.unknown		1
thellun_all_rep_c2462	Thhalv10002692m	protein.degradation.ubiquitin.E2	ubiquitin-conjugating enzyme 13	0
thellun_all_rep_c44005	Thhalv10002692m	protein.degradation.ubiquitin.E2	ubiquitin-conjugating enzyme 13	0
thellun_all_rep_c676	Thhalv10002699m	DNA.synthesis/chromatin structure.histone	Histone superfamily protein	1
thellun_all_rep_c2154	Thhalv10002699m	DNA.synthesis/chromatin structure.histone	Histone superfamily protein	1
thellun_all_rep_c44668	Thhalv10002699m	DNA.synthesis/chromatin structure.histone	Histone superfamily protein	1
thellun_all_rep_c46400	Thhalv10002699m	DNA.synthesis/chromatin structure.histone	Histone superfamily protein	1
thellun_all_rep_c327	Thhalv10002700m	signalling.calcium	calmodulin 5	0
thellun_all_rep_c14849	Thhalv10002700m	signalling.calcium	calmodulin 5	0
thellun_all_rep_c29180	Thhalv10002700m	signalling.calcium	calmodulin 5	0
thellun_all_rep_c43321	Thhalv10002705m	DNA.synthesis/chromatin structure.histone	Histone superfamily protein	1
thellun_all_rep_c46137	Thhalv10002705m	DNA.synthesis/chromatin structure.histone	Histone superfamily protein	1
cluster347	Thhalv10002705m	DNA.synthesis/chromatin structure.histone	Histone superfamily protein	1
thellun_all_rep_c42035	Thhalv10002706m	not assigned.unknown	Nucleic acid-binding, OB-fold-like protein	0
cluster25	Thhalv10002706m	protein.synthesis.initiation	Nucleic acid-binding, OB-fold-like protein	0
thellun_all_rep_c1174	Thhalv10002711m	RNA.RNA binding	glycine-rich RNA-binding protein 4	1
thellun_all_rep_c14907	Thhalv10002711m	RNA.RNA binding	glycine-rich RNA-binding protein 4	1
thellun_all_rep_c480	Thhalv10002714m	cell.organisation	actin depolymerizing factor 2	0
thellun_all_rep_c32267	Thhalv10002714m	not assigned.unknown	actin depolymerizing factor 2	0
thellun_all_rep_c38082	Thhalv10002714m	cell.organisation	actin depolymerizing factor 2	0
cluster300	Thhalv10002722m	protein.synthesis.ribosomal protein.eukaryotic.40S subunit.S15A	Ribosomal protein S8 family protein	1
cluster484	Thhalv10002722m	protein.synthesis.ribosomal protein.eukaryotic.40S subunit.S15A	Ribosomal protein S8 family protein	1
thellun_all_rep_c1666	Thhalv10002726m	not assigned.unknown		0
thellun_all_rep_c34485	Thhalv10002726m	not assigned.unknown		0
thellun_all_rep_c43613	Thhalv10002726m	not assigned.unknown		0
thellun_all_rep_c46339	Thhalv10002726m	not assigned.unknown		0
thellun_all_rep_c16405	Thhalv10002727m	not assigned.unknown		1
thellun_all_rep_c26904	Thhalv10002727m	not assigned.unknown		1
thellun_all_rep_c46022	Thhalv10002741m	not assigned.unknown	Putative membrane lipoprotein	0
thellun_all_rep_c46292	Thhalv10002741m	not assigned.unknown	Putative membrane lipoprotein	0
thellun_all_rep_c46601	Thhalv10002741m	not assigned.unknown	Putative membrane lipoprotein	0
thellun_all_rep_c641	Thhalv10002748m	not assigned.unknown	glycine-rich protein 3	1
thellun_all_rep_c5055	Thhalv10002748m	not assigned.unknown	glycine-rich protein 3	1
thellun_all_rep_c17455	Thhalv10002748m	not assigned.unknown	glycine-rich protein 3	1
thellun_all_rep_c31526	Thhalv10002748m	not assigned.unknown	glycine-rich protein 3	1
thellun_all_rep_c37177	Thhalv10002748m	not assigned.unknown	glycine-rich protein 3	1
thellun_all_rep_c1569	Thhalv10002757m	protein.degradation.ubiquitin.ubiquitin	Ubiquitin-like superfamily protein	0
thellun_all_rep_c6113	Thhalv10002757m	protein.degradation.ubiquitin.ubiquitin	Ubiquitin-like superfamily protein	0
thellun_all_rep_c46603	Thhalv10002757m	protein.degradation.ubiquitin.ubiquitin	Ubiquitin-like superfamily protein	0
thellun_all_rep_c27989	Thhalv10002778m	misc.misc2		1
thellun_all_rep_c28185	Thhalv10002778m	not assigned.unknown		1
thellun_all_rep_c632	Thhalv10003123m	not assigned.unknown	GLYCINE RICH PROTEIN 9	0
thellun_all_rep_c2257	Thhalv10003123m	not assigned.unknown	GLYCINE RICH PROTEIN 9	0
thellun_all_c8105	Thhalv10003133m	protein.degradation	Insulinase (Peptidase family M16) family protein	1
thellun_all_c24270	Thhalv10003133m	protein.degradation	Insulinase (Peptidase family M16) family protein	1
thellun_all_c9620	Thhalv10003135m	not assigned.unknown	aminophospholipid ATPase 2	0
thellun_all_c44682	Thhalv10003135m	RNA.regulation of transcription.bZIP transcription factor family	aminophospholipid ATPase 2	0
thellun_all_c19035	Thhalv10003139m	development.unspecified	Stabilizer of iron transporter SufD / Polynucleotidyl transferase	1
thellun_all_c44569	Thhalv10003139m	development.unspecified	Stabilizer of iron transporter SufD / Polynucleotidyl transferase	1
thellun_all_c17983	Thhalv10003149m	RNA.transcription	TBP-associated factor 4	0
thellun_all_c22927	Thhalv10003149m	RNA.transcription	TBP-associated factor 4	0
thellun_all_rep_c6645	Thhalv10003151m	stress.abiotic.heat	Chaperone DnaJ-domain superfamily protein	1
thellun_all_c12271	Thhalv10003151m	stress.abiotic.heat	Chaperone DnaJ-domain superfamily protein	1
thellun_all_rep_c20039	Thhalv10003151m	stress.abiotic.heat	Chaperone DnaJ-domain superfamily protein	1
thellun_all_c8109	Thhalv10003175m	S-assimilation.APS	Pseudouridine synthase/archaeosine transglycosylase-like family protein	0
thellun_all_c20756	Thhalv10003175m	not assigned.unknown	Pseudouridine synthase/archaeosine transglycosylase-like family protein	0
thellun_all_c21824	Thhalv10003178m	protein.postranslational modification	Calcium-binding EF-hand family protein	1
thellun_all_c24085	Thhalv10003178m	protein.postranslational modification	Calcium-binding EF-hand family protein	1
thellun_all_c7835	Thhalv10003180m	hormone metabolism.jasmonate.synthesis-degradation.allene oxidase synthase	allene oxide synthase	0
thellun_all_c17751	Thhalv10003180m	hormone metabolism.jasmonate.synthesis-degradation.allene oxidase synthase	allene oxide synthase	0
thellun_all_rep_c4738	Thhalv10003183m	transport.phosphate	phosphate transporter 1;3	1
thellun_all_c20845	Thhalv10003183m	transport.phosphate	phosphate transporter 1;3	1
thellun_all_c32759	Thhalv10003183m	not assigned.unknown	phosphate transporter 1;3	1
thellun_all_c19487	Thhalv10003191m	protein.postranslational modification	dual specificity kinase 1	0
thellun_all_c38416	Thhalv10003191m	not assigned.unknown	dual specificity kinase 1	0
thellun_all_c10248	Thhalv10003194m	metal handling.binding, chelation and storage	phytochelatin synthase 1 (PCS1)	1
thellun_all_c12224	Thhalv10003194m	metal handling.binding, chelation and storage	phytochelatin synthase 1 (PCS1)	1
thellun_all_rep_c5742	Thhalv10003197m	protein.postranslational modification	casein kinase I-like 8	0
thellun_all_c6995	Thhalv10003197m	not assigned.unknown	casein kinase I-like 8	0
thellun_all_rep_c29447	Thhalv10003197m	protein.postranslational modification	casein kinase I-like 8	0
thellun_all_c8882	Thhalv10003207m	protein.targeting.nucleus	Nuclear transport factor 2 (NTF2) family protein with RNA binding (RRM-RBD-RNP motifs) domain	1
thellun_all_c29698	Thhalv10003207m	not assigned.unknown	Nuclear transport factor 2 (NTF2) family protein with RNA binding (RRM-RBD-RNP motifs) domain	1
thellun_all_c36316	Thhalv10003207m	not assigned.unknown	Nuclear transport factor 2 (NTF2) family protein with RNA binding (RRM-RBD-RNP motifs) domain	1
thellun_all_c18763	Thhalv10003208m	secondary metabolism.phenylpropanoids	HXXXD-type acyl-transferase family protein	0
thellun_all_c20508	Thhalv10003208m	secondary metabolism.phenylpropanoids	HXXXD-type acyl-transferase family protein	0
thellun_all_rep_c5122	Thhalv10003210m	cell.organisation	tubulin beta chain 4	1
thellun_all_rep_c16514	Thhalv10003210m	not assigned.unknown	tubulin beta chain 4	1
thellun_all_c23336	Thhalv10003211m	protein.degradation.serine protease	serine carboxypeptidase-like 17	0
thellun_all_c25993	Thhalv10003211m	not assigned.unknown	serine carboxypeptidase-like 17	0
thellun_all_rep_c28172	Thhalv10003211m	not assigned.unknown	serine carboxypeptidase-like 17	0
thellun_all_c35972	Thhalv10003215m	development.unspecified	squamosa promoter binding protein-like 2	1
thellun_all_c43963	Thhalv10003215m	development.unspecified	squamosa promoter binding protein-like 2	1
thellun_all_c8730	Thhalv10003219m	not assigned.unknown	Protein of unknown function DUF829, transmembrane 53	0
thellun_all_c35474	Thhalv10003219m	not assigned.unknown	Protein of unknown function DUF829, transmembrane 53	0
thellun_all_c38116	Thhalv10003224m	not assigned.unknown	ribosomal protein 1	1
thellun_all_rep_c39693	Thhalv10003224m	not assigned.unknown	ribosomal protein 1	1
thellun_all_c43518	Thhalv10003224m	NA	ribosomal protein 1	1
thellun_all_rep_c5745	Thhalv10003227m	secondary metabolism.flavonoids.dihydroflavonols	dihydroflavonol 4-reductase	0
thellun_all_c17277	Thhalv10003227m	secondary metabolism.flavonoids.dihydroflavonols	dihydroflavonol 4-reductase	0
thellun_all_rep_c3330	Thhalv10003230m	fermentation.ADH	GroES-like zinc-binding dehydrogenase family protein	1
thellun_all_c34274	Thhalv10003230m	not assigned.unknown	GroES-like zinc-binding dehydrogenase family protein	1
thellun_all_rep_c23632	Thhalv10003234m	not assigned.unknown		0
thellun_all_c31045	Thhalv10003234m	not assigned.unknown		0
thellun_all_c26963	Thhalv10003249m	signalling.receptor kinases.misc	plasmodesmata-located protein 1	1
thellun_all_c38429	Thhalv10003249m	not assigned.unknown	plasmodesmata-located protein 1	1
thellun_all_rep_c984	Thhalv10003255m	protein.degradation.ubiquitin.proteasom	proteasome alpha subunit F1	0
thellun_all_rep_c21885	Thhalv10003255m	protein.degradation.ubiquitin.proteasom	proteasome alpha subunit F1	0
thellun_all_rep_c42371	Thhalv10003255m	protein.degradation.ubiquitin.proteasom	proteasome alpha subunit F1	0
thellun_all_rep_c2310	Thhalv10003262m	cell wall.cell wall proteins.AGPs	FASCICLIN-like arabinogalactan protein 13 precursor	1
thellun_all_rep_c20331	Thhalv10003262m	cell wall.cell wall proteins.AGPs	FASCICLIN-like arabinogalactan protein 13 precursor	1
thellun_all_c29410	Thhalv10003262m	not assigned.unknown	FASCICLIN-like arabinogalactan protein 13 precursor	1
thellun_all_rep_c45358	Thhalv10003262m	not assigned.unknown	FASCICLIN-like arabinogalactan protein 13 precursor	1
thellun_all_rep_c3865	Thhalv10003263m	hormone metabolism.auxin.induced-regulated-responsive-activated	Aluminium induced protein with YGL and LRDR motifs	0
thellun_all_rep_c45791	Thhalv10003263m	hormone metabolism.auxin.induced-regulated-responsive-activated	Aluminium induced protein with YGL and LRDR motifs	0
thellun_all_rep_c5795	Thhalv10003264m	not assigned.unknown	cold regulated gene 27	1
thellun_all_c24103	Thhalv10003264m	not assigned.unknown	cold regulated gene 27	1
thellun_all_rep_c333	Thhalv10003268m	not assigned.unknown	B-cell receptor-associated 31-like	0
thellun_all_rep_c21443	Thhalv10003268m	not assigned.unknown	B-cell receptor-associated 31-like	0
thellun_all_rep_c44747	Thhalv10003268m	not assigned.unknown	B-cell receptor-associated 31-like	0
thellun_all_rep_c2384	Thhalv10003270m	not assigned.unknown		1
thellun_all_rep_c46261	Thhalv10003270m	not assigned.unknown		1
thellun_all_rep_c619	Thhalv10003271m	metal handling.regulation	RmlC-like cupins superfamily protein	0
thellun_all_rep_c6970	Thhalv10003271m	metal handling.regulation	RmlC-like cupins superfamily protein	0
thellun_all_rep_c44443	Thhalv10003271m	not assigned.unknown	RmlC-like cupins superfamily protein	0
thellun_all_rep_c2585	Thhalv10003280m	not assigned.unknown	HR-like lesion-inducing protein-related	1
thellun_all_rep_c36053	Thhalv10003280m	not assigned.unknown	HR-like lesion-inducing protein-related	1
thellun_all_rep_c2341	Thhalv10003282m	not assigned.unknown	MD-2-related lipid recognition domain-containing protein	0
thellun_all_rep_c19606	Thhalv10003282m	not assigned.unknown	MD-2-related lipid recognition domain-containing protein	0
thellun_all_rep_c31352	Thhalv10003282m	not assigned.unknown	MD-2-related lipid recognition domain-containing protein	0
thellun_all_rep_c35343	Thhalv10003282m	not assigned.unknown	MD-2-related lipid recognition domain-containing protein	0
thellun_all_rep_c696	Thhalv10003291m	lipid metabolism.exotics (steroids, squalene etc)	sterol carrier protein 2	1
thellun_all_rep_c46374	Thhalv10003291m	lipid metabolism.exotics (steroids, squalene etc)	sterol carrier protein 2	1
thellun_all_rep_c4292	Thhalv10003293m	redox.thioredoxin	thioredoxin H-type 5	0
thellun_all_rep_c12080	Thhalv10003293m	redox.thioredoxin	thioredoxin H-type 5	0
thellun_all_rep_c24948	Thhalv10003293m	redox.thioredoxin	thioredoxin H-type 5	0
thellun_all_rep_c34843	Thhalv10003293m	redox.thioredoxin	thioredoxin H-type 5	0
thellun_all_rep_c40350	Thhalv10003293m	not assigned.unknown	thioredoxin H-type 5	0
thellun_all_rep_c43517	Thhalv10003293m	not assigned.unknown	thioredoxin H-type 5	0
thellun_all_rep_c45333	Thhalv10003293m	not assigned.unknown	thioredoxin H-type 5	0
thellun_all_c36791	Thhalv10003294m	not assigned.unknown	translocase of outer membrane 22-V	1
cluster5	Thhalv10003294m	protein.targeting.mitochondria	translocase of outer membrane 22-V	1
thellun_all_rep_c4882	Thhalv10003299m	protein.folding		0
thellun_all_rep_c36779	Thhalv10003299m	protein.folding		0
thellun_all_rep_c1536	Thhalv10003302m	not assigned.unknown		1
thellun_all_rep_c7915	Thhalv10003302m	not assigned.unknown		1
thellun_all_rep_c6678	Thhalv10003304m	not assigned.unknown		0
thellun_all_rep_c9894	Thhalv10003304m	not assigned.unknown		0
thellun_all_rep_c5825	Thhalv10003432m	not assigned.unknown		1
thellun_all_rep_c41276	Thhalv10003432m	not assigned.unknown		1
thellun_all_rep_c17740	Thhalv10003435m	RNA.regulation of transcription.HB,Homeobox transcription factor family	Homeodomain-like transcriptional regulator	0
thellun_all_rep_c27587	Thhalv10003435m	not assigned.unknown	Homeodomain-like transcriptional regulator	0
thellun_all_rep_c4978	Thhalv10003438m	not assigned.unknown	Protein of unknown function (DUF1336)	1
thellun_all_c12158	Thhalv10003438m	stress.biotic	Protein of unknown function (DUF1336)	1
thellun_all_c19380	Thhalv10003438m	not assigned.unknown	Protein of unknown function (DUF1336)	1
thellun_all_c16928	Thhalv10003444m	nucleotide metabolism.phosphotransfer and pyrophosphatases.adenylate kinase	adenylate kinase family protein	0
thellun_all_c20472	Thhalv10003444m	nucleotide metabolism.phosphotransfer and pyrophosphatases.adenylate kinase	adenylate kinase family protein	0
thellun_all_rep_c7739	Thhalv10003446m	protein.degradation	Peptidase M50 family protein	1
thellun_all_c10440	Thhalv10003446m	protein.degradation	Peptidase M50 family protein	1
thellun_all_c6023	Thhalv10003447m	not assigned.unknown	ENTH/ANTH/VHS superfamily protein	0
thellun_all_c9209	Thhalv10003447m	not assigned.unknown	ENTH/ANTH/VHS superfamily protein	0
thellun_all_rep_c4881	Thhalv10003456m	misc.GDSL-motif lipase	GDSL-like Lipase/Acylhydrolase superfamily protein	1
thellun_all_rep_c5762	Thhalv10003456m	misc.GDSL-motif lipase	GDSL-like Lipase/Acylhydrolase superfamily protein	1
thellun_all_c29324	Thhalv10003456m	misc.GDSL-motif lipase	GDSL-like Lipase/Acylhydrolase superfamily protein	1
thellun_all_c27772	Thhalv10003462m	not assigned.unknown	PHD finger protein-related	0
thellun_all_c31346	Thhalv10003462m	RNA.regulation of transcription.putative transcription regulator	PHD finger protein-related	0
thellun_all_rep_c41	Thhalv10003467m	PS.lightreaction.photosystem II.PSII polypeptide subunits	photosystem II subunit X	1
thellun_all_rep_c1681	Thhalv10003467m	not assigned.unknown	photosystem II subunit X	1
thellun_all_rep_c12166	Thhalv10003467m	PS.lightreaction.photosystem II.PSII polypeptide subunits	photosystem II subunit X	1
thellun_all_rep_c26217	Thhalv10003467m	NA	photosystem II subunit X	1
thellun_all_c28229	Thhalv10003467m	not assigned.unknown	photosystem II subunit X	1
thellun_all_rep_c30824	Thhalv10003467m	PS.lightreaction.photosystem II.PSII polypeptide subunits	photosystem II subunit X	1
thellun_all_rep_c32212	Thhalv10003467m	not assigned.unknown	photosystem II subunit X	1
thellun_all_rep_c33516	Thhalv10003467m	not assigned.unknown	photosystem II subunit X	1
thellun_all_c36568	Thhalv10003467m	not assigned.unknown	photosystem II subunit X	1
thellun_all_c43740	Thhalv10003467m	not assigned.unknown	photosystem II subunit X	1
thellun_all_c44319	Thhalv10003467m	not assigned.unknown	photosystem II subunit X	1
thellun_all_rep_c47655	Thhalv10003467m	not assigned.unknown	photosystem II subunit X	1
cluster53	Thhalv10003467m	PS.lightreaction.photosystem II.PSII polypeptide subunits	photosystem II subunit X	1
thellun_all_c24202	Thhalv10003472m	not assigned.unknown		0
thellun_all_c37084	Thhalv10003472m	not assigned.unknown		0
thellun_all_c16755	Thhalv10003499m	protein.degradation.ubiquitin.E3.RING	Zinc finger, C3HC4 type (RING finger) family protein	1
thellun_all_c30662	Thhalv10003499m	protein.degradation.ubiquitin.E3.RING	Zinc finger, C3HC4 type (RING finger) family protein	1
thellun_all_c18805	Thhalv10003503m	not assigned.unknown		0
thellun_all_c41131	Thhalv10003503m	not assigned.unknown		0
thellun_all_c9661	Thhalv10003506m	lipid metabolism.FA synthesis and FA elongation.Acetyl CoA Carboxylation	acetyl-CoA carboxylase 1	1
thellun_all_c22122	Thhalv10003506m	lipid metabolism.FA synthesis and FA elongation.Acetyl CoA Carboxylation	acetyl-CoA carboxylase 1	1
thellun_all_c15898	Thhalv10003527m	cell.organisation	kinesin-like calmodulin-binding protein (ZWICHEL)	0
thellun_all_c23677	Thhalv10003527m	cell.organisation	kinesin-like calmodulin-binding protein (ZWICHEL)	0
thellun_all_c7095	Thhalv10003528m	transport.ABC transporters and multidrug resistance systems	ATP binding cassette subfamily B19	1
thellun_all_c30856	Thhalv10003528m	transport.ABC transporters and multidrug resistance systems	ATP binding cassette subfamily B19	1
thellun_all_c24309	Thhalv10003529m	cell.division	structural maintenance of chromosome 3	0
thellun_all_c40191	Thhalv10003529m	cell.division	structural maintenance of chromosome 3	0
thellun_all_c32614	Thhalv10003531m	DNA.synthesis/chromatin structure	AAA-type ATPase family protein	1
thellun_all_c43002	Thhalv10003531m	DNA.synthesis/chromatin structure	AAA-type ATPase family protein	1
thellun_all_c23962	Thhalv10003535m	not assigned.unknown	cullin-associated and neddylation dissociated	0
thellun_all_c43489	Thhalv10003535m	not assigned.unknown	cullin-associated and neddylation dissociated	0
thellun_all_c29654	Thhalv10003538m	RNA.regulation of transcription.bZIP transcription factor family	ATPase E1-E2 type family protein / haloacid dehalogenase-like hydrolase family protein	1
thellun_all_c36658	Thhalv10003538m	RNA.regulation of transcription.bZIP transcription factor family	ATPase E1-E2 type family protein / haloacid dehalogenase-like hydrolase family protein	1
thellun_all_rep_c38069	Thhalv10003540m	transport.unspecified cations	phosphate deficiency response 2	0
thellun_all_c41556	Thhalv10003540m	not assigned.unknown	phosphate deficiency response 2	0
thellun_all_c6582	Thhalv10003547m	transport.unspecified cations	sodium proton exchanger, putative (NHX7) (SOS1)	1
thellun_all_rep_c34413	Thhalv10003547m	transport.unspecified cations	sodium proton exchanger, putative (NHX7) (SOS1)	1
thellun_all_c12869	Thhalv10003553m	signalling.phosphinositides.phosphatidylinositol 4-kinase	phosphatidylinositol 4-OH kinase beta1	0
thellun_all_c34963	Thhalv10003553m	signalling.phosphinositides.phosphatidylinositol 4-kinase	phosphatidylinositol 4-OH kinase beta1	0
thellun_all_c31080	Thhalv10003560m	not assigned.unknown	Tudor/PWWP/MBT superfamily protein	1
thellun_all_c32796	Thhalv10003560m	not assigned.unknown	Tudor/PWWP/MBT superfamily protein	1
thellun_all_c17978	Thhalv10003561m	hormone metabolism.cytokinin.signal transduction	CHASE domain containing histidine kinase protein	0
thellun_all_c39304	Thhalv10003561m	hormone metabolism.cytokinin.signal transduction	CHASE domain containing histidine kinase protein	0
thellun_all_rep_c15037	Thhalv10003573m	cell.organisation	P-loop containing nucleoside triphosphate hydrolases superfamily protein	1
thellun_all_c38455	Thhalv10003573m	cell.organisation	P-loop containing nucleoside triphosphate hydrolases superfamily protein	1
thellun_all_c8572	Thhalv10003576m	TCA / org. transformation.TCA.2-oxoglutarate dehydrogenase	2-oxoglutarate dehydrogenase, E1 component	0
thellun_all_c13805	Thhalv10003576m	TCA / org. transformation.TCA.2-oxoglutarate dehydrogenase	2-oxoglutarate dehydrogenase, E1 component	0
thellun_all_c16685	Thhalv10003577m	misc.gluco-, galacto- and mannosidases	Glycosyl hydrolase family 38 protein	1
thellun_all_c42978	Thhalv10003577m	misc.gluco-, galacto- and mannosidases	Glycosyl hydrolase family 38 protein	1
thellun_all_c11500	Thhalv10003578m	protein.degradation	little nuclei4	0
thellun_all_c13716	Thhalv10003578m	protein.degradation	little nuclei4	0
thellun_all_c15512	Thhalv10003578m	not assigned.unknown	little nuclei4	0
thellun_all_c16308	Thhalv10003578m	protein.degradation	little nuclei4	0
thellun_all_c36174	Thhalv10003578m	protein.degradation	little nuclei4	0
thellun_all_c10726	Thhalv10003580m	signalling.receptor kinases.DUF 26	Leucine-rich receptor-like protein kinase family protein	1
thellun_all_c15132	Thhalv10003580m	signalling.receptor kinases.leucine rich repeat III	Leucine-rich receptor-like protein kinase family protein	1
thellun_all_rep_c16835	Thhalv10003580m	signalling.receptor kinases.leucine rich repeat VII	Leucine-rich receptor-like protein kinase family protein	1
thellun_all_rep_c16759	Thhalv10003584m	signalling.receptor kinases.leucine rich repeat XI	Leucine-rich receptor-like protein kinase family protein	0
thellun_all_c35126	Thhalv10003584m	signalling.receptor kinases.leucine rich repeat XI	Leucine-rich receptor-like protein kinase family protein	0
thellun_all_c41359	Thhalv10003584m	NA	Leucine-rich receptor-like protein kinase family protein	0
thellun_all_rep_c4805	Thhalv10003588m	not assigned.unknown	Hydroxyproline-rich glycoprotein family protein	1
thellun_all_c30205	Thhalv10003588m	not assigned.unknown	Hydroxyproline-rich glycoprotein family protein	1
thellun_all_rep_c9032	Thhalv10003594m	RNA.regulation of transcription.Zn-finger(CCHC)	TUDOR-SN protein 2	0
thellun_all_c25331	Thhalv10003594m	not assigned.unknown	TUDOR-SN protein 2	0
thellun_all_rep_c5763	Thhalv10003599m	major CHO metabolism.degradation.starch.starch phosphorylase	Glycosyl transferase, family 35	1
thellun_all_rep_c31095	Thhalv10003599m	major CHO metabolism.degradation.starch.starch phosphorylase	Glycosyl transferase, family 35	1
thellun_all_c40624	Thhalv10003599m	major CHO metabolism.degradation.starch.starch phosphorylase	Glycosyl transferase, family 35	1
thellun_all_c8567	Thhalv10003601m	secondary metabolism.phenylpropanoids.lignin biosynthesis.HCT	HXXXD-type acyl-transferase family protein	0
thellun_all_c21053	Thhalv10003601m	not assigned.unknown	HXXXD-type acyl-transferase family protein	0
thellun_all_rep_c5771	Thhalv10003603m	transport.p- and v-ATPases	H(+)-ATPase 11	1
thellun_all_rep_c10529	Thhalv10003603m	transport.p- and v-ATPases	H(+)-ATPase 11	1
thellun_all_rep_c25645	Thhalv10003603m	transport.p- and v-ATPases	H(+)-ATPase 11	1
thellun_all_c44858	Thhalv10003603m	not assigned.unknown	H(+)-ATPase 11	1
thellun_all_c10332	Thhalv10003604m	protein.postranslational modification	yeast YAK1-related gene 1	0
thellun_all_c28548	Thhalv10003604m	protein.postranslational modification	yeast YAK1-related gene 1	0
thellun_all_c6513	Thhalv10003611m	DNA.synthesis/chromatin structure	P-loop containing nucleoside triphosphate hydrolases superfamily protein	1
thellun_all_c38940	Thhalv10003611m	DNA.unspecified	P-loop containing nucleoside triphosphate hydrolases superfamily protein	1
thellun_all_c19650	Thhalv10003612m	not assigned.unknown		0
thellun_all_c42317	Thhalv10003612m	not assigned.unknown		0
thellun_all_c20615	Thhalv10003616m	protein.postranslational modification	dual specificity protein phosphatase family protein	1
thellun_all_c33643	Thhalv10003616m	protein.postranslational modification	dual specificity protein phosphatase family protein	1
thellun_all_c6774	Thhalv10003620m	misc.gluco-, galacto- and mannosidases	Glycosyl hydrolases family 31 protein	0
thellun_all_rep_c41949	Thhalv10003620m	misc.gluco-, galacto- and mannosidases	Glycosyl hydrolases family 31 protein	0
thellun_all_c12733	Thhalv10003621m	not assigned.unknown	formin homolog 6	1
thellun_all_c14929	Thhalv10003621m	not assigned.unknown	formin homolog 6	1
thellun_all_c13584	Thhalv10003622m	protein.postranslational modification	Protein kinase superfamily protein	0
thellun_all_c15121	Thhalv10003622m	protein.postranslational modification	Protein kinase superfamily protein	0
thellun_all_c15412	Thhalv10003625m	DNA.repair	Tetratricopeptide repeat (TPR)-like superfamily protein	1
thellun_all_c29045	Thhalv10003625m	not assigned.unknown	Tetratricopeptide repeat (TPR)-like superfamily protein	1
thellun_all_c40277	Thhalv10003625m	not assigned.unknown	Tetratricopeptide repeat (TPR)-like superfamily protein	1
thellun_all_c12333	Thhalv10003626m	not assigned.unknown	golgin candidate 6	0
thellun_all_c26221	Thhalv10003626m	not assigned.unknown	golgin candidate 6	0
thellun_all_c32667	Thhalv10003626m	not assigned.unknown	golgin candidate 6	0
thellun_all_c34231	Thhalv10003626m	not assigned.unknown	golgin candidate 6	0
thellun_all_c9514	Thhalv10003627m	misc.aminotransferases.aminotransferase class IV family protein	D-aminoacid aminotransferase-like PLP-dependent enzymes superfamily protein	1
thellun_all_c12102	Thhalv10003627m	misc.aminotransferases.aminotransferase class IV family protein	D-aminoacid aminotransferase-like PLP-dependent enzymes superfamily protein	1
thellun_all_c24083	Thhalv10003627m	not assigned.unknown	D-aminoacid aminotransferase-like PLP-dependent enzymes superfamily protein	1
thellun_all_c37761	Thhalv10003627m	misc.aminotransferases.aminotransferase class IV family protein	D-aminoacid aminotransferase-like PLP-dependent enzymes superfamily protein	1
thellun_all_rep_c3648	Thhalv10003628m	N-metabolism.nitrate metabolism.NR	nitrate reductase 2	0
thellun_all_rep_c4308	Thhalv10003628m	N-metabolism.nitrate metabolism.NR	nitrate reductase 2	0
thellun_all_c13905	Thhalv10003631m	protein.synthesis.initiation	Ubiquitin-like superfamily protein	1
thellun_all_c32770	Thhalv10003631m	protein.synthesis.initiation	Ubiquitin-like superfamily protein	1
thellun_all_c12001	Thhalv10003634m	major CHO metabolism.degradation.starch.glucan water dikinase	catalytics;carbohydrate kinases;phosphoglucan, water dikinases	0
thellun_all_c25343	Thhalv10003634m	major CHO metabolism.degradation.starch.glucan water dikinase	catalytics;carbohydrate kinases;phosphoglucan, water dikinases	0
thellun_all_c24447	Thhalv10003636m	DNA.synthesis/chromatin structure	Polynucleotidyl transferase, ribonuclease H fold protein with HRDC domain	1
thellun_all_c40777	Thhalv10003636m	DNA.synthesis/chromatin structure	Polynucleotidyl transferase, ribonuclease H fold protein with HRDC domain	1
thellun_all_c8715	Thhalv10003638m	cell.organisation	tubulin-tyrosine ligases;tubulin-tyrosine ligases	0
thellun_all_c23779	Thhalv10003638m	cell.organisation	tubulin-tyrosine ligases;tubulin-tyrosine ligases	0
thellun_all_c23940	Thhalv10003638m	cell.organisation	tubulin-tyrosine ligases;tubulin-tyrosine ligases	0
thellun_all_c12612	Thhalv10003640m	protein.degradation.AAA type	AAA-type ATPase family protein	1
thellun_all_c23304	Thhalv10003640m	protein.degradation.AAA type	AAA-type ATPase family protein	1
thellun_all_c40078	Thhalv10003640m	protein.degradation.AAA type	AAA-type ATPase family protein	1
thellun_all_c8128	Thhalv10003641m	RNA.regulation of transcription.ARF, Auxin Response Factor family	auxin response factor 2	0
thellun_all_rep_c40511	Thhalv10003641m	not assigned.unknown	auxin response factor 2	0
thellun_all_c22729	Thhalv10003643m	transport.unspecified anions	chloride channel D	1
thellun_all_c23993	Thhalv10003643m	transport.unspecified anions	chloride channel D	1
thellun_all_c8179	Thhalv10003654m	stress.abiotic.drought/salt	S-adenosyl-L-methionine-dependent methyltransferases superfamily protein	0
thellun_all_c33228	Thhalv10003654m	stress.abiotic.drought/salt	S-adenosyl-L-methionine-dependent methyltransferases superfamily protein	0
thellun_all_c10834	Thhalv10003660m	not assigned.unknown	Actin-binding FH2 (formin homology 2) family protein	1
thellun_all_c15634	Thhalv10003660m	not assigned.unknown	Actin-binding FH2 (formin homology 2) family protein	1
thellun_all_c12004	Thhalv10003661m	not assigned.unknown	SEUSS-like 2	0
thellun_all_c44425	Thhalv10003661m	RNA.regulation of transcription	SEUSS-like 2	0
thellun_all_rep_c4600	Thhalv10003676m	stress.abiotic.heat	Chaperone protein htpG family protein	1
thellun_all_c22153	Thhalv10003676m	stress.abiotic.heat	Chaperone protein htpG family protein	1
thellun_all_c34819	Thhalv10003676m	not assigned.unknown	Chaperone protein htpG family protein	1
thellun_all_rep_c3662	Thhalv10003678m	cell wall.degradation.mannan-xylose-arabinose-fucose	beta-D-xylosidase 4	0
thellun_all_c16307	Thhalv10003678m	cell wall.degradation.mannan-xylose-arabinose-fucose	beta-D-xylosidase 4	0
thellun_all_rep_c4219	Thhalv10003681m	cell wall.degradation.mannan-xylose-arabinose-fucose	beta-xylosidase 1	1
thellun_all_c11733	Thhalv10003681m	cell wall.degradation.mannan-xylose-arabinose-fucose	beta-xylosidase 1	1
thellun_all_rep_c17774	Thhalv10003682m	not assigned.unknown	Protein of unknown function (DUF630 and DUF632)	0
thellun_all_c19685	Thhalv10003682m	not assigned.unknown	Protein of unknown function (DUF630 and DUF632)	0
thellun_all_c40190	Thhalv10003682m	not assigned.unknown	Protein of unknown function (DUF630 and DUF632)	0
thellun_all_c12194	Thhalv10003685m	transport.unspecified anions	Voltage-gated chloride channel family protein	1
thellun_all_c15451	Thhalv10003685m	transport.unspecified anions	Voltage-gated chloride channel family protein	1
thellun_all_rep_c5532	Thhalv10003686m	protein.targeting.secretory pathway.golgi	Golgi-localized GRIP domain-containing protein	0
thellun_all_c24186	Thhalv10003686m	protein.targeting.secretory pathway.golgi	Golgi-localized GRIP domain-containing protein	0
thellun_all_c27843	Thhalv10003686m	protein.targeting.secretory pathway.golgi	Golgi-localized GRIP domain-containing protein	0
thellun_all_c28022	Thhalv10003686m	protein.targeting.secretory pathway.golgi	Golgi-localized GRIP domain-containing protein	0
thellun_all_c8664	Thhalv10003687m	lipid metabolism.exotics (steroids, squalene etc).sphingolipids	long-chain base (LCB) kinase 1	1
thellun_all_c11975	Thhalv10003687m	lipid metabolism.exotics (steroids, squalene etc).sphingolipids	long-chain base (LCB) kinase 1	1
thellun_all_rep_c7336	Thhalv10003690m	not assigned.unknown	ABC2 homolog 13	0
thellun_all_rep_c7792	Thhalv10003690m	not assigned.unknown	ABC2 homolog 13	0
thellun_all_c8600	Thhalv10003691m	protein.degradation.ubiquitin.E3.RING	RING/U-box superfamily protein	1
thellun_all_c10913	Thhalv10003691m	protein.degradation.ubiquitin.E3.RING	RING/U-box superfamily protein	1
thellun_all_c24279	Thhalv10003691m	protein.degradation.ubiquitin.E3.RING	RING/U-box superfamily protein	1
thellun_all_rep_c2497	Thhalv10003693m	protein.degradation.subtilases	Subtilase family protein	0
thellun_all_rep_c3560	Thhalv10003693m	protein.degradation.subtilases	Subtilase family protein	0
thellun_all_c25375	Thhalv10003695m	not assigned.unknown		1
thellun_all_c30027	Thhalv10003695m	not assigned.unknown		1
thellun_all_c34030	Thhalv10003695m	not assigned.unknown		1
thellun_all_c39601	Thhalv10003695m	not assigned.unknown		1
thellun_all_c10296	Thhalv10003700m	signalling.receptor kinases.leucine rich repeat III	receptor-like kinase	0
thellun_all_c10917	Thhalv10003700m	signalling.receptor kinases.leucine rich repeat III	receptor-like kinase	0
thellun_all_c9305	Thhalv10003705m	misc.gluco-, galacto- and mannosidases	beta-galactosidase 10	1
thellun_all_c21967	Thhalv10003705m	misc.gluco-, galacto- and mannosidases	beta-galactosidase 10	1
thellun_all_c15464	Thhalv10003707m	RNA.processing	cleavage and polyadenylation specificity factor 100	0
thellun_all_c27985	Thhalv10003707m	RNA.processing	cleavage and polyadenylation specificity factor 100	0
thellun_all_rep_c25049	Thhalv10003708m	not assigned.unknown	ARM repeat superfamily protein	1
thellun_all_c25203	Thhalv10003708m	not assigned.unknown	ARM repeat superfamily protein	1
thellun_all_c35548	Thhalv10003708m	not assigned.unknown	ARM repeat superfamily protein	1
thellun_all_c12730	Thhalv10003710m	RNA.regulation of transcription.bHLH,Basic Helix-Loop-Helix family	Phototropic-responsive NPH3 family protein	0
thellun_all_c12903	Thhalv10003710m	signalling.light	Phototropic-responsive NPH3 family protein	0
thellun_all_c33059	Thhalv10003710m	signalling.light	Phototropic-responsive NPH3 family protein	0
thellun_all_c32880	Thhalv10003712m	protein.degradation	alpha/beta-Hydrolases superfamily protein	1
thellun_all_c42800	Thhalv10003712m	protein.degradation	alpha/beta-Hydrolases superfamily protein	1
thellun_all_c8135	Thhalv10003716m	transport.peptides and oligopeptides	oligopeptide transporter 4	0
thellun_all_c24768	Thhalv10003716m	transport.peptides and oligopeptides	oligopeptide transporter 4	0
thellun_all_c40970	Thhalv10003716m	transport.peptides and oligopeptides	oligopeptide transporter 4	0
thellun_all_c8389	Thhalv10003717m	protein.aa activation.glutamate-tRNA ligase	Glutamyl/glutaminyl-tRNA synthetase, class Ic	1
thellun_all_c12051	Thhalv10003717m	protein.aa activation.glutamate-tRNA ligase	Glutamyl/glutaminyl-tRNA synthetase, class Ic	1
thellun_all_c39572	Thhalv10003721m	not assigned.unknown		0
thellun_all_c43283	Thhalv10003721m	not assigned.unknown		0
thellun_all_c21159	Thhalv10003722m	RNA.regulation of transcription.Global transcription factor group	global transcription factor group E8	1
thellun_all_c38315	Thhalv10003722m	not assigned.unknown	global transcription factor group E8	1
thellun_all_c14332	Thhalv10003724m	signalling.MAP kinases	mitogen-activated protein kinase kinase kinase 5	0
thellun_all_c19547	Thhalv10003724m	not assigned.unknown	mitogen-activated protein kinase kinase kinase 5	0
thellun_all_c9876	Thhalv10003727m	protein.postranslational modification.kinase.receptor like cytoplasmatic kinase VI	Protein kinase protein with adenine nucleotide alpha hydrolases-like domain	1
thellun_all_c42150	Thhalv10003727m	not assigned.unknown	Protein kinase protein with adenine nucleotide alpha hydrolases-like domain	1
thellun_all_c17736	Thhalv10003735m	DNA.unspecified	MA3 domain-containing protein	0
thellun_all_c22335	Thhalv10003735m	DNA.unspecified	MA3 domain-containing protein	0
thellun_all_c12434	Thhalv10003739m	cell.organisation	hipl2 protein precursor	1
thellun_all_c40596	Thhalv10003739m	cell.organisation	hipl2 protein precursor	1
thellun_all_rep_c3986	Thhalv10003741m	transport.ABC transporters and multidrug resistance systems	general control non-repressible 5	0
thellun_all_c21052	Thhalv10003741m	transport.ABC transporters and multidrug resistance systems	general control non-repressible 5	0
thellun_all_c41711	Thhalv10003741m	not assigned.unknown	general control non-repressible 5	0
thellun_all_c22923	Thhalv10003742m	not assigned.unknown		1
thellun_all_c39026	Thhalv10003742m	not assigned.unknown		1
thellun_all_c10422	Thhalv10003747m	lipid metabolism.lipid degradation.beta-oxidation.acyl CoA DH	acyl-CoA oxidase 2	0
thellun_all_c27767	Thhalv10003747m	lipid metabolism.lipid degradation.beta-oxidation.acyl CoA DH	acyl-CoA oxidase 2	0
thellun_all_c11863	Thhalv10003752m	hormone metabolism.auxin.induced-regulated-responsive-activated	O-fucosyltransferase family protein	1
thellun_all_c15181	Thhalv10003752m	hormone metabolism.auxin.induced-regulated-responsive-activated	O-fucosyltransferase family protein	1
thellun_all_c5777	Thhalv10003756m	RNA.processing.RNA helicase	DEAD box RNA helicase (PRH75)	0
thellun_all_rep_c24648	Thhalv10003756m	not assigned.unknown	DEAD box RNA helicase (PRH75)	0
thellun_all_c20342	Thhalv10003762m	not assigned.unknown	clathrin adaptor complexes medium subunit family protein	1
thellun_all_c36654	Thhalv10003762m	not assigned.unknown	clathrin adaptor complexes medium subunit family protein	1
thellun_all_c21582	Thhalv10003765m	not assigned.unknown	Protein kinase superfamily protein	0
thellun_all_c45152	Thhalv10003765m	transport.ABC transporters and multidrug resistance systems	Protein kinase superfamily protein	0
thellun_all_rep_c2879	Thhalv10003769m	hormone metabolism.abscisic acid.synthesis-degradation.synthesis.zeaxanthin epoxidase	zeaxanthin epoxidase (ZEP) (ABA1)	1
thellun_all_c20625	Thhalv10003769m	hormone metabolism.abscisic acid.synthesis-degradation.synthesis.zeaxanthin epoxidase	zeaxanthin epoxidase (ZEP) (ABA1)	1
thellun_all_c20778	Thhalv10003782m	major CHO metabolism.synthesis.starch.starch synthase	Glycogen/starch synthases, ADP-glucose type	0
thellun_all_c21376	Thhalv10003782m	major CHO metabolism.synthesis.starch.starch synthase	Glycogen/starch synthases, ADP-glucose type	0
thellun_all_c8276	Thhalv10003783m	cell.organisation	Ankyrin repeat family protein	1
thellun_all_c25679	Thhalv10003783m	not assigned.unknown	Ankyrin repeat family protein	1
thellun_all_c40053	Thhalv10003783m	not assigned.unknown	Ankyrin repeat family protein	1
thellun_all_c31133	Thhalv10003785m	cell.organisation	Actin binding Calponin homology (CH) domain-containing protein	0
thellun_all_c35553	Thhalv10003785m	cell.organisation	Actin binding Calponin homology (CH) domain-containing protein	0
thellun_all_c11637	Thhalv10003786m	hormone metabolism.auxin.induced-regulated-responsive-activated	O-fucosyltransferase family protein	1
thellun_all_c28888	Thhalv10003786m	hormone metabolism.auxin.signal transduction	O-fucosyltransferase family protein	1
thellun_all_c19763	Thhalv10003791m	protein.degradation.AAA type	P-loop containing nucleoside triphosphate hydrolases superfamily protein	0
thellun_all_c30268	Thhalv10003791m	not assigned.unknown	P-loop containing nucleoside triphosphate hydrolases superfamily protein	0
thellun_all_c8111	Thhalv10003793m	signalling.G-proteins	MIRO-related GTP-ase 1	1
thellun_all_c20805	Thhalv10003793m	signalling.G-proteins	MIRO-related GTP-ase 1	1
thellun_all_c16136	Thhalv10003796m	not assigned.unknown		0
thellun_all_c28479	Thhalv10003796m	not assigned.unknown		0
thellun_all_c9509	Thhalv10003797m	protein.degradation.ubiquitin	phosphoinositide 4-kinase gamma 7	1
thellun_all_c34460	Thhalv10003797m	not assigned.unknown	phosphoinositide 4-kinase gamma 7	1
thellun_all_rep_c7425	Thhalv10003800m	DNA.unspecified	Endomembrane protein 70 protein family	0
thellun_all_c14334	Thhalv10003800m	DNA.unspecified	Endomembrane protein 70 protein family	0
thellun_all_c11325	Thhalv10003801m	transport.metabolite transporters at the mitochondrial membrane	SLAC1 homologue 3	1
thellun_all_c18816	Thhalv10003801m	transport.metabolite transporters at the mitochondrial membrane	SLAC1 homologue 3	1
thellun_all_c18504	Thhalv10003802m	not assigned.unknown	HAD-superfamily hydrolase, subfamily IG, 5\'-nucleotidase	0
thellun_all_c42748	Thhalv10003802m	not assigned.unknown	HAD-superfamily hydrolase, subfamily IG, 5\'-nucleotidase	0
thellun_all_rep_c5670	Thhalv10003803m	RNA.regulation of transcription.Nucleosome/chromatin assembly factor group	high mobility group	1
thellun_all_c15692	Thhalv10003803m	RNA.regulation of transcription.Nucleosome/chromatin assembly factor group	high mobility group	1
thellun_all_c12089	Thhalv10003804m	not assigned.unknown	Ubiquitin-like superfamily protein	0
thellun_all_c13793	Thhalv10003804m	protein.synthesis.initiation	Ubiquitin-like superfamily protein	0
thellun_all_c20493	Thhalv10003806m	minor CHO metabolism.galactose.alpha-galactosidases	Melibiase family protein	1
thellun_all_c34826	Thhalv10003806m	minor CHO metabolism.galactose.alpha-galactosidases	Melibiase family protein	1
thellun_all_c8222	Thhalv10003808m	not assigned.unknown	leo1-like family protein	0
thellun_all_rep_c10051	Thhalv10003808m	RNA.regulation of transcription.putative transcription regulator	leo1-like family protein	0
thellun_all_c24542	Thhalv10003816m	cell.organisation	microtubule-associated proteins 70-3	1
thellun_all_c43982	Thhalv10003816m	cell.organisation	microtubule-associated proteins 70-3	1
thellun_all_c21915	Thhalv10003819m	stress.biotic	loricrin-related	0
thellun_all_c36170	Thhalv10003819m	not assigned.unknown	loricrin-related	0
thellun_all_c38465	Thhalv10003819m	not assigned.unknown	loricrin-related	0
thellun_all_c41118	Thhalv10003819m	not assigned.unknown	loricrin-related	0
thellun_all_c6387	Thhalv10003821m	TCA / org. transformation.TCA.succinate dehydrogenase	succinate dehydrogenase 1-1	1
thellun_all_rep_c8194	Thhalv10003821m	not assigned.unknown	succinate dehydrogenase 1-1	1
thellun_all_c10940	Thhalv10003821m	TCA / org. transformation.TCA.succinate dehydrogenase	succinate dehydrogenase 1-1	1
thellun_all_c14804	Thhalv10003821m	TCA / org. transformation.TCA.succinate dehydrogenase	succinate dehydrogenase 1-1	1
thellun_all_c7547	Thhalv10003823m	not assigned.unknown	Prefoldin chaperone subunit family protein	0
thellun_all_c19850	Thhalv10003823m	not assigned.unknown	Prefoldin chaperone subunit family protein	0
thellun_all_c10545	Thhalv10003827m	protein.degradation.metalloprotease		1
thellun_all_c12033	Thhalv10003827m	protein.degradation.metalloprotease		1
thellun_all_c11353	Thhalv10003828m	protein.degradation.ubiquitin.E3.SCF.FBOX	EIN3-binding F box protein 2	0
thellun_all_c13888	Thhalv10003828m	protein.degradation.ubiquitin.E3.SCF.FBOX	EIN3-binding F box protein 2	0
thellun_all_c41064	Thhalv10003828m	not assigned.unknown	EIN3-binding F box protein 2	0
thellun_all_c7233	Thhalv10003831m	not assigned.unknown	dentin sialophosphoprotein-related	1
thellun_all_c28886	Thhalv10003831m	not assigned.unknown	dentin sialophosphoprotein-related	1
thellun_all_c45138	Thhalv10003831m	not assigned.unknown	dentin sialophosphoprotein-related	1
thellun_all_c21659	Thhalv10003834m	not assigned.unknown	WD-40 repeat family protein	0
thellun_all_rep_c42074	Thhalv10003834m	not assigned.unknown	WD-40 repeat family protein	0
cluster251	Thhalv10003834m	not assigned.unknown	WD-40 repeat family protein	0
thellun_all_c21902	Thhalv10003835m	misc.nitrilases, *nitrile lyases, berberine bridge enzymes, reticuline oxidases, troponine reductases	fatty acid amide hydrolase	1
thellun_all_c34947	Thhalv10003835m	misc.nitrilases, *nitrile lyases, berberine bridge enzymes, reticuline oxidases, troponine reductases	fatty acid amide hydrolase	1
thellun_all_c38575	Thhalv10003835m	misc.nitrilases, *nitrile lyases, berberine bridge enzymes, reticuline oxidases, troponine reductases	fatty acid amide hydrolase	1
thellun_all_c30870	Thhalv10003840m	signalling.receptor kinases.wall associated kinase	Protein kinase superfamily protein	0
thellun_all_c31825	Thhalv10003840m	signalling.receptor kinases.wall associated kinase	Protein kinase superfamily protein	0
thellun_all_rep_c15643	Thhalv10003842m	RNA.regulation of transcription.putative transcription regulator	hydroxyproline-rich glycoprotein family protein	1
thellun_all_c45004	Thhalv10003842m	not assigned.unknown	hydroxyproline-rich glycoprotein family protein	1
thellun_all_c11008	Thhalv10003844m	protein.postranslational modification.kinase.receptor like cytoplasmatic kinase VII	Leucine-rich repeat protein kinase family protein	0
thellun_all_c13072	Thhalv10003844m	signalling.receptor kinases.leucine rich repeat X	Leucine-rich repeat protein kinase family protein	0
thellun_all_rep_c10888	Thhalv10003846m	TCA / org. transformation.other organic acid transformaitons.atp-citrate lyase	ATP citrate lyase subunit B 2	1
thellun_all_c20267	Thhalv10003846m	not assigned.unknown	ATP citrate lyase subunit B 2	1
thellun_all_c19010	Thhalv10003852m	RNA.regulation of transcription.MYB domain transcription factor family	Pentatricopeptide repeat (PPR) superfamily protein	0
thellun_all_c23519	Thhalv10003852m	not assigned.unknown	Pentatricopeptide repeat (PPR) superfamily protein	0
thellun_all_c15448	Thhalv10003858m	signalling.light	Phototropic-responsive NPH3 family protein	1
thellun_all_c41379	Thhalv10003858m	not assigned.unknown	Phototropic-responsive NPH3 family protein	1
thellun_all_c21483	Thhalv10003860m	development.unspecified	GRAS family transcription factor	0
thellun_all_c38293	Thhalv10003860m	development.unspecified	GRAS family transcription factor	0
thellun_all_c26249	Thhalv10003864m	cell.cycle.peptidylprolyl isomerase	plant U-box 49	1
thellun_all_c33722	Thhalv10003864m	not assigned.unknown	plant U-box 49	1
thellun_all_c36268	Thhalv10003864m	cell.cycle.peptidylprolyl isomerase	plant U-box 49	1
thellun_all_c16018	Thhalv10003867m	transport.metal	iron-regulated protein 3	0
thellun_all_c25702	Thhalv10003867m	transport.metal	iron-regulated protein 3	0
thellun_all_c14377	Thhalv10003868m	protein.aa activation.glutamate-tRNA ligase	glutamate tRNA synthetase	1
thellun_all_c17730	Thhalv10003868m	not assigned.unknown	glutamate tRNA synthetase	1
thellun_all_c19266	Thhalv10003868m	protein.aa activation.glutamate-tRNA ligase	glutamate tRNA synthetase	1
thellun_all_c6741	Thhalv10003870m	RNA.regulation of transcription.Global transcription factor group	global transcription factor group E7	0
thellun_all_rep_c7834	Thhalv10003870m	RNA.regulation of transcription.Global transcription factor group	global transcription factor group E7	0
thellun_all_rep_c32322	Thhalv10003870m	RNA.regulation of transcription.Global transcription factor group	global transcription factor group E7	0
thellun_all_c12816	Thhalv10003876m	protein.postranslational modification	Calcium-dependent protein kinase (CDPK) family protein	1
thellun_all_c37846	Thhalv10003876m	signalling.calcium	Calcium-dependent protein kinase (CDPK) family protein	1
thellun_all_c15515	Thhalv10003887m	not assigned.unknown	ARM repeat superfamily protein	0
thellun_all_c19827	Thhalv10003887m	not assigned.unknown	ARM repeat superfamily protein	0
thellun_all_rep_c5815	Thhalv10003890m	amino acid metabolism.synthesis.aspartate family.asparagine	asparagine synthetase 2	1
thellun_all_c8098	Thhalv10003890m	amino acid metabolism.synthesis.aspartate family.asparagine	asparagine synthetase 2	1
thellun_all_c42498	Thhalv10003890m	not assigned.unknown	asparagine synthetase 2	1
thellun_all_c10305	Thhalv10003891m	transport.phosphate	phosphate transporter 2;1	0
thellun_all_c40135	Thhalv10003891m	transport.phosphate	phosphate transporter 2;1	0
thellun_all_c40781	Thhalv10003891m	transport.phosphate	phosphate transporter 2;1	0
thellun_all_c20665	Thhalv10003892m	hormone metabolism.auxin.induced-regulated-responsive-activated	O-fucosyltransferase family protein	1
thellun_all_c23335	Thhalv10003892m	not assigned.unknown	O-fucosyltransferase family protein	1
thellun_all_c40109	Thhalv10003892m	hormone metabolism.auxin.induced-regulated-responsive-activated	O-fucosyltransferase family protein	1
thellun_all_rep_c2924	Thhalv10003894m	not assigned.unknown	pseudo-response regulator 5	0
thellun_all_c11708	Thhalv10003894m	RNA.regulation of transcription.Psudo ARR transcription factor family	pseudo-response regulator 5	0
thellun_all_rep_c23185	Thhalv10003894m	RNA.regulation of transcription.Psudo ARR transcription factor family	pseudo-response regulator 5	0
thellun_all_c8026	Thhalv10003896m	protein.degradation.ubiquitin	Phosphatidylinositol 3- and 4-kinase ;Ubiquitin family protein	1
thellun_all_c9726	Thhalv10003896m	protein.degradation.ubiquitin	Phosphatidylinositol 3- and 4-kinase ;Ubiquitin family protein	1
thellun_all_rep_c26312	Thhalv10003896m	protein.degradation.ubiquitin	Phosphatidylinositol 3- and 4-kinase ;Ubiquitin family protein	1
thellun_all_c40239	Thhalv10003896m	not assigned.unknown	Phosphatidylinositol 3- and 4-kinase ;Ubiquitin family protein	1
thellun_all_rep_c15882	Thhalv10003903m	hormone metabolism.auxin.signal transduction	auxin signaling F-box 2	0
thellun_all_c36502	Thhalv10003903m	not assigned.unknown	auxin signaling F-box 2	0
thellun_all_c9838	Thhalv10003908m	protein.postranslational modification	NIMA-related kinase 3	1
thellun_all_rep_c15434	Thhalv10003908m	protein.postranslational modification	NIMA-related kinase 3	1
thellun_all_c31200	Thhalv10003912m	stress.biotic	CPR5 protein, putative	0
thellun_all_c43101	Thhalv10003912m	stress.biotic	CPR5 protein, putative	0
thellun_all_c38705	Thhalv10003921m	secondary metabolism.simple phenols	Laccase/Diphenol oxidase family protein	1
thellun_all_c41424	Thhalv10003921m	secondary metabolism.simple phenols	Laccase/Diphenol oxidase family protein	1
thellun_all_rep_c3868	Thhalv10003922m	transport.metabolite transporters at the mitochondrial membrane	dicarboxylate transport 2.1	0
thellun_all_c7347	Thhalv10003922m	transport.metabolite transporters at the mitochondrial membrane	dicarboxylate transport 2.1	0
thellun_all_c14847	Thhalv10003926m	protein.degradation.ubiquitin.E3.RING	RING/U-box superfamily protein with ARM repeat domain	1
thellun_all_c42537	Thhalv10003926m	not assigned.unknown	RING/U-box superfamily protein with ARM repeat domain	1
thellun_all_c11967	Thhalv10003931m	cell wall.hemicellulose synthesis	fucosyltransferase 1	0
thellun_all_c16406	Thhalv10003931m	cell wall.hemicellulose synthesis	fucosyltransferase 1	0
thellun_all_c7788	Thhalv10003933m	not assigned.unknown	DEA(D/H)-box RNA helicase family protein	1
thellun_all_c30581	Thhalv10003933m	not assigned.unknown	DEA(D/H)-box RNA helicase family protein	1
thellun_all_rep_c2985	Thhalv10003936m	protein.degradation.AAA type	P-loop containing nucleoside triphosphate hydrolases superfamily protein	0
thellun_all_rep_c23031	Thhalv10003936m	protein.degradation.AAA type	P-loop containing nucleoside triphosphate hydrolases superfamily protein	0
thellun_all_rep_c25472	Thhalv10003936m	not assigned.unknown	P-loop containing nucleoside triphosphate hydrolases superfamily protein	0
thellun_all_c6457	Thhalv10003937m	protein.folding	TCP-1/cpn60 chaperonin family protein	1
thellun_all_c11518	Thhalv10003937m	protein.folding	TCP-1/cpn60 chaperonin family protein	1
thellun_all_c8740	Thhalv10003939m	not assigned.unknown		0
thellun_all_c15900	Thhalv10003939m	not assigned.unknown		0
thellun_all_c34169	Thhalv10003939m	not assigned.unknown		0
thellun_all_c28807	Thhalv10003950m	not assigned.unknown	CBS / octicosapeptide/Phox/Bemp1 (PB1) domains-containing protein	1
thellun_all_c44129	Thhalv10003950m	not assigned.unknown	CBS / octicosapeptide/Phox/Bemp1 (PB1) domains-containing protein	1
thellun_all_c7424	Thhalv10003952m	misc.oxidases - copper, flavone etc.	SKU5 similar 17	0
thellun_all_c12219	Thhalv10003952m	misc.oxidases - copper, flavone etc.	SKU5 similar 17	0
thellun_all_c27419	Thhalv10003956m	redox.ascorbate and glutathione.glutathione	glutathione synthetase 2	1
thellun_all_c29674	Thhalv10003956m	redox.ascorbate and glutathione.glutathione	glutathione synthetase 2	1
thellun_all_c7185	Thhalv10003958m	Co-factor and vitamine metabolism.riboflavin.GTP cyclohydrolase II	GTP cyclohydrolase II	0
thellun_all_c12665	Thhalv10003958m	not assigned.unknown	GTP cyclohydrolase II	0
thellun_all_c18584	Thhalv10003969m	signalling.calcium	calcium-dependent protein kinase 28	1
thellun_all_c36281	Thhalv10003969m	protein.postranslational modification.kinase	calcium-dependent protein kinase 28	1
thellun_all_c5013	Thhalv10003977m	transport.misc	Xanthine/uracil permease family protein	0
thellun_all_rep_c7736	Thhalv10003977m	transport.misc	Xanthine/uracil permease family protein	0
thellun_all_rep_c5581	Thhalv10003980m	transporter.sugars	Major facilitator superfamily protein	1
thellun_all_c7676	Thhalv10003980m	transporter.sugars	Major facilitator superfamily protein	1
thellun_all_c38340	Thhalv10003981m	not assigned.unknown		0
thellun_all_rep_c46340	Thhalv10003981m	not assigned.unknown		0
cluster285	Thhalv10003981m	not assigned.unknown		0
thellun_all_rep_c3626	Thhalv10003985m	not assigned.unknown	Protein of unknown function (DUF3411)	1
thellun_all_rep_c11352	Thhalv10003985m	not assigned.unknown	Protein of unknown function (DUF3411)	1
thellun_all_c13360	Thhalv10003986m	misc.O-methyl transferases	protein arginine methyltransferase 4A	0
thellun_all_c23388	Thhalv10003986m	misc.O-methyl transferases	protein arginine methyltransferase 4A	0
thellun_all_c33013	Thhalv10003986m	misc.O-methyl transferases	protein arginine methyltransferase 4A	0
thellun_all_c10083	Thhalv10003988m	protein.degradation	Serine carboxypeptidase S28 family protein	1
thellun_all_c21849	Thhalv10003988m	protein.degradation	Serine carboxypeptidase S28 family protein	1
thellun_all_c9482	Thhalv10003989m	transporter.sugars	Major facilitator superfamily protein	0
thellun_all_c13190	Thhalv10003989m	transporter.sugars	Major facilitator superfamily protein	0
thellun_all_c31495	Thhalv10003994m	protein.degradation.ubiquitin.E3.SCF.FBOX	SKP1/ASK1-interacting protein 2	1
thellun_all_c38187	Thhalv10003994m	protein.degradation.ubiquitin.E3.SCF.FBOX	SKP1/ASK1-interacting protein 2	1
thellun_all_c34260	Thhalv10003996m	not assigned.unknown	RNA polymerase I-associated factor PAF67	0
thellun_all_c37832	Thhalv10003996m	not assigned.unknown	RNA polymerase I-associated factor PAF67	0
thellun_all_c27871	Thhalv10003997m	misc.cytochrome P450	cytochrome P450, family 709, subfamily B, polypeptide 3	1
thellun_all_c32607	Thhalv10003997m	misc.cytochrome P450	cytochrome P450, family 709, subfamily B, polypeptide 3	1
thellun_all_c11579	Thhalv10004006m	not assigned.unknown	Pentatricopeptide repeat (PPR) superfamily protein	0
thellun_all_c40199	Thhalv10004006m	not assigned.unknown	Pentatricopeptide repeat (PPR) superfamily protein	0
thellun_all_c28816	Thhalv10004008m	hormone metabolism.auxin.induced-regulated-responsive-activated	O-fucosyltransferase family protein	1
thellun_all_rep_c29482	Thhalv10004008m	hormone metabolism.auxin.induced-regulated-responsive-activated	O-fucosyltransferase family protein	1
thellun_all_c35008	Thhalv10004008m	hormone metabolism.auxin.induced-regulated-responsive-activated	O-fucosyltransferase family protein	1
thellun_all_c9184	Thhalv10004012m	not assigned.unknown	RNA polymerase I-associated factor PAF67	0
thellun_all_c41473	Thhalv10004012m	not assigned.unknown	RNA polymerase I-associated factor PAF67	0
thellun_all_c35995	Thhalv10004014m	not assigned.unknown	glucose-6-phosphate dehydrogenase 5	1
thellun_all_c42295	Thhalv10004014m	OPP.oxidative PP.G6PD	glucose-6-phosphate dehydrogenase 5	1
cluster294	Thhalv10004014m	OPP.oxidative PP.G6PD	glucose-6-phosphate dehydrogenase 5	1
thellun_all_c7066	Thhalv10004015m	not assigned.unknown	WRKY DNA-binding protein 3	0
thellun_all_c34059	Thhalv10004015m	RNA.regulation of transcription.WRKY domain transcription factor family	WRKY DNA-binding protein 3	0
thellun_all_c39414	Thhalv10004015m	RNA.regulation of transcription.WRKY domain transcription factor family	WRKY DNA-binding protein 3	0
thellun_all_c5902	Thhalv10004017m	not assigned.unknown	peroxin 14	1
thellun_all_c6311	Thhalv10004017m	not assigned.unknown	peroxin 14	1
thellun_all_c30618	Thhalv10004028m	not assigned.unknown	Protein of unknown function (DUF1336)	0
thellun_all_c44285	Thhalv10004028m	not assigned.unknown	Protein of unknown function (DUF1336)	0
thellun_all_c16073	Thhalv10004031m	RNA.regulation of transcription.bHLH,Basic Helix-Loop-Helix family	basic helix-loop-helix (bHLH) DNA-binding superfamily protein	1
thellun_all_c33864	Thhalv10004031m	RNA.regulation of transcription.bHLH,Basic Helix-Loop-Helix family	basic helix-loop-helix (bHLH) DNA-binding superfamily protein	1
thellun_all_c8670	Thhalv10004041m	hormone metabolism.auxin.induced-regulated-responsive-activated	O-fucosyltransferase family protein	0
thellun_all_c16183	Thhalv10004041m	hormone metabolism.auxin.induced-regulated-responsive-activated	O-fucosyltransferase family protein	0
thellun_all_c40908	Thhalv10004041m	hormone metabolism.auxin.induced-regulated-responsive-activated	O-fucosyltransferase family protein	0
thellun_all_c23401	Thhalv10004042m	DNA.unspecified	3\'-5\' exonuclease domain-containing protein	1
thellun_all_c35306	Thhalv10004042m	DNA.unspecified	3\'-5\' exonuclease domain-containing protein	1
thellun_all_c35743	Thhalv10004042m	not assigned.unknown	3\'-5\' exonuclease domain-containing protein	1
thellun_all_c13602	Thhalv10004043m	hormone metabolism.gibberelin.synthesis-degradation.ent-kaurene oxidase	GA requiring 3	0
thellun_all_c22056	Thhalv10004043m	misc.cytochrome P450	GA requiring 3	0
thellun_all_c17274	Thhalv10004053m	hormone metabolism.gibberelin.signal transduction	GRAS family transcription factor	1
thellun_all_rep_c27038	Thhalv10004053m	signalling.light	GRAS family transcription factor	1
thellun_all_c13899	Thhalv10004057m	protein.degradation.serine protease	serine carboxypeptidase-like 34	0
thellun_all_c17616	Thhalv10004057m	protein.degradation.serine protease	serine carboxypeptidase-like 34	0
thellun_all_c14259	Thhalv10004060m	protein.postranslational modification	Protein phosphatase 2A regulatory B subunit family protein	1
thellun_all_c17996	Thhalv10004060m	not assigned.unknown	Protein phosphatase 2A regulatory B subunit family protein	1
thellun_all_rep_c3129	Thhalv10004064m	misc.cytochrome P450	cytochrome P450, family 83, subfamily B, polypeptide 1	0
thellun_all_c41889	Thhalv10004064m	not assigned.unknown	cytochrome P450, family 83, subfamily B, polypeptide 1	0
thellun_all_c10903	Thhalv10004074m	glycolysis.phosphoglycerate mutase	Cofactor-independent phosphoglycerate mutase	1
thellun_all_c12993	Thhalv10004074m	glycolysis.phosphoglycerate mutase	Cofactor-independent phosphoglycerate mutase	1
thellun_all_c5985	Thhalv10004077m	TCA / org. transformation.TCA.pyruvate DH.E2	2-oxoacid dehydrogenases acyltransferase family protein	0
thellun_all_rep_c6572	Thhalv10004077m	lipid metabolism.FA synthesis and FA elongation.pyruvate DH	2-oxoacid dehydrogenases acyltransferase family protein	0
thellun_all_c19516	Thhalv10004078m	misc.cytochrome P450	cytochrome P450, family 71, subfamily B, polypeptide 34	1
thellun_all_c26643	Thhalv10004078m	misc.cytochrome P450	cytochrome P450, family 71, subfamily B, polypeptide 34	1
thellun_all_c18077	Thhalv10004082m	RNA.regulation of transcription.putative transcription regulator	NOP56-like pre RNA processing ribonucleoprotein	0
thellun_all_c28054	Thhalv10004082m	RNA.regulation of transcription.putative transcription regulator	NOP56-like pre RNA processing ribonucleoprotein	0
thellun_all_c18103	Thhalv10004083m	signalling.calcium	calmodulin-like domain protein kinase 9	1
thellun_all_rep_c36082	Thhalv10004083m	signalling.calcium	calmodulin-like domain protein kinase 9	1
thellun_all_c14187	Thhalv10004089m	redox.ascorbate and glutathione.ascorbate	monodehydroascorbate reductase 4	0
thellun_all_c23839	Thhalv10004089m	redox.ascorbate and glutathione.ascorbate	monodehydroascorbate reductase 4	0
thellun_all_c15547	Thhalv10004090m	transport.misc	MATE efflux family protein	1
thellun_all_c16905	Thhalv10004090m	transport.misc	MATE efflux family protein	1
thellun_all_c20450	Thhalv10004116m	protein.postranslational modification	CBL-interacting protein kinase 5	0
thellun_all_c22021	Thhalv10004116m	protein.postranslational modification	CBL-interacting protein kinase 5	0
thellun_all_c20487	Thhalv10004120m	not assigned.unknown	methyltransferases;nucleic acid binding	1
thellun_all_c44826	Thhalv10004120m	not assigned.unknown	methyltransferases;nucleic acid binding	1
thellun_all_c7254	Thhalv10004126m	protein.postranslational modification.kinase.receptor like cytoplasmatic kinase VII	protein kinase 2B	0
thellun_all_c42269	Thhalv10004126m	protein.postranslational modification.kinase.receptor like cytoplasmatic kinase VII	protein kinase 2B	0
thellun_all_rep_c8685	Thhalv10004127m	secondary metabolism.phenylpropanoids	HXXXD-type acyl-transferase family protein	1
thellun_all_c13486	Thhalv10004127m	secondary metabolism.phenylpropanoids	HXXXD-type acyl-transferase family protein	1
thellun_all_c16465	Thhalv10004128m	protein.postranslational modification	serine/threonine protein phosphatase 2A 55 kDa regulatory subunit B prime delta	0
thellun_all_c18699	Thhalv10004128m	protein.postranslational modification	serine/threonine protein phosphatase 2A 55 kDa regulatory subunit B prime delta	0
thellun_all_c10151	Thhalv10004138m	tetrapyrrole synthesis.GSA	glutamate-1-semialdehyde-2,1-aminomutase	1
thellun_all_c11806	Thhalv10004138m	tetrapyrrole synthesis.GSA	glutamate-1-semialdehyde-2,1-aminomutase	1
thellun_all_rep_c2210	Thhalv10004141m	not assigned.unknown		0
thellun_all_rep_c15697	Thhalv10004141m	not assigned.unknown		0
thellun_all_c9036	Thhalv10004144m	RNA.regulation of transcription.unclassified	Pyridoxal phosphate (PLP)-dependent transferases superfamily protein	1
thellun_all_c16973	Thhalv10004144m	RNA.regulation of transcription.unclassified	Pyridoxal phosphate (PLP)-dependent transferases superfamily protein	1
thellun_all_c16330	Thhalv10004150m	tetrapyrrole synthesis.ferrochelatase	ferrochelatase 1	0
thellun_all_c21006	Thhalv10004150m	tetrapyrrole synthesis.ferrochelatase	ferrochelatase 1	0
thellun_all_rep_c23589	Thhalv10004152m	NA	amino acid permease 4	1
thellun_all_c25850	Thhalv10004152m	transport.amino acids	amino acid permease 4	1
thellun_all_c28113	Thhalv10004152m	transport.amino acids	amino acid permease 4	1
thellun_all_c9835	Thhalv10004162m	protein.glycosylation	Ribophorin I	0
thellun_all_c13278	Thhalv10004162m	protein.glycosylation	Ribophorin I	0
thellun_all_c14141	Thhalv10004163m	protein.degradation.ubiquitin.E3.SCF.FBOX	Galactose oxidase/kelch repeat superfamily protein	1
thellun_all_c31748	Thhalv10004163m	not assigned.unknown	Galactose oxidase/kelch repeat superfamily protein	1
thellun_all_c24657	Thhalv10004164m	not assigned.unknown	SPFH/Band 7/PHB domain-containing membrane-associated protein family	0
thellun_all_c42329	Thhalv10004164m	not assigned.unknown	SPFH/Band 7/PHB domain-containing membrane-associated protein family	0
thellun_all_c43132	Thhalv10004164m	NA	SPFH/Band 7/PHB domain-containing membrane-associated protein family	0
thellun_all_c12189	Thhalv10004169m	not assigned.unknown	G-protein coupled receptors;GTPase activators	1
thellun_all_c30209	Thhalv10004169m	not assigned.unknown	G-protein coupled receptors;GTPase activators	1
thellun_all_c8911	Thhalv10004174m	amino acid metabolism.degradation.branched-chain group.shared	peroxisomal 3-keto-acyl-CoA thiolase 2	0
thellun_all_c30308	Thhalv10004174m	amino acid metabolism.degradation.branched-chain group.shared	peroxisomal 3-keto-acyl-CoA thiolase 2	0
thellun_all_c8392	Thhalv10004176m	amino acid metabolism.synthesis.serine-glycine-cysteine group.cysteine	nitrogen fixation S (NIFS)-like 1	1
thellun_all_c42645	Thhalv10004176m	not assigned.unknown	nitrogen fixation S (NIFS)-like 1	1
thellun_all_rep_c7556	Thhalv10004178m	cell wall.cellulose synthesis	COBRA-like extracellular glycosyl-phosphatidyl inositol-anchored protein family	0
thellun_all_c41826	Thhalv10004178m	not assigned.unknown	COBRA-like extracellular glycosyl-phosphatidyl inositol-anchored protein family	0
thellun_all_c14137	Thhalv10004191m	amino acid metabolism	ACT domain repeat 5	1
thellun_all_c16626	Thhalv10004191m	amino acid metabolism	ACT domain repeat 5	1
thellun_all_c12961	Thhalv10004199m	stress.abiotic.heat	gametophytic factor 2	0
thellun_all_c34969	Thhalv10004199m	stress.abiotic.heat	gametophytic factor 2	0
thellun_all_rep_c4062	Thhalv10004201m	signalling.calcium	BCL-2-associated athanogene 7	1
thellun_all_c42069	Thhalv10004201m	NA	BCL-2-associated athanogene 7	1
thellun_all_rep_c46240	Thhalv10004201m	signalling.calcium	BCL-2-associated athanogene 7	1
thellun_all_c20658	Thhalv10004205m	protein.synthesis.release	high chlorophyll fluorescent 109	0
thellun_all_c39907	Thhalv10004205m	not assigned.unknown	high chlorophyll fluorescent 109	0
thellun_all_rep_c8233	Thhalv10004208m	cell.organisation	tubulin beta 8	1
thellun_all_c19910	Thhalv10004208m	not assigned.unknown	tubulin beta 8	1
thellun_all_c7646	Thhalv10004212m	cell.vesicle transport	ENTH/VHS/GAT family protein	0
thellun_all_c16881	Thhalv10004212m	cell.vesicle transport	ENTH/VHS/GAT family protein	0
thellun_all_c10410	Thhalv10004214m	transport.amino acids	lysine histidine transporter 1	1
thellun_all_c23830	Thhalv10004214m	transport.amino acids	lysine histidine transporter 1	1
thellun_all_c27807	Thhalv10004214m	transport.amino acids	lysine histidine transporter 1	1
thellun_all_c41646	Thhalv10004214m	not assigned.unknown	lysine histidine transporter 1	1
thellun_all_rep_c1409	Thhalv10004217m	PS.calvin cyle.GAP	glyceraldehyde-3-phosphate dehydrogenase B subunit	0
thellun_all_rep_c7431	Thhalv10004217m	glycolysis.glyceraldehyde 3-phosphate dehydrogenase	glyceraldehyde-3-phosphate dehydrogenase B subunit	0
thellun_all_c10962	Thhalv10004223m	misc.oxidases - copper, flavone etc.	SKU5-similar 6	1
thellun_all_c20671	Thhalv10004223m	misc.oxidases - copper, flavone etc.	SKU5-similar 6	1
thellun_all_c14387	Thhalv10004226m	not assigned.unknown	DHHC-type zinc finger family protein	0
thellun_all_rep_c17241	Thhalv10004226m	RNA.regulation of transcription.unclassified	DHHC-type zinc finger family protein	0
thellun_all_c14167	Thhalv10004227m	protein.degradation.ubiquitin.proteasom	26S proteasome regulatory subunit, putative (RPN5)	1
thellun_all_rep_c16616	Thhalv10004227m	protein.degradation.ubiquitin.proteasom	26S proteasome regulatory subunit, putative (RPN5)	1
thellun_all_c14806	Thhalv10004228m	not assigned.unknown	Thioesterase/thiol ester dehydrase-isomerase superfamily protein	0
thellun_all_c35245	Thhalv10004228m	not assigned.unknown	Thioesterase/thiol ester dehydrase-isomerase superfamily protein	0
thellun_all_c17685	Thhalv10004231m	secondary metabolism.phenylpropanoids	HXXXD-type acyl-transferase family protein	1
thellun_all_c20576	Thhalv10004231m	secondary metabolism.phenylpropanoids	HXXXD-type acyl-transferase family protein	1
thellun_all_c15756	Thhalv10004232m	cell wall.cellulose synthesis	COBRA-like protein 2 precursor	0
thellun_all_c20440	Thhalv10004232m	cell wall.cellulose synthesis	COBRA-like protein 2 precursor	0
thellun_all_c16528	Thhalv10004233m	not assigned.unknown		1
thellun_all_c40880	Thhalv10004233m	not assigned.unknown		1
thellun_all_c8394	Thhalv10004234m	cell.division	Regulator of chromosome condensation (RCC1) family protein	0
thellun_all_c10066	Thhalv10004234m	stress.abiotic.light	Regulator of chromosome condensation (RCC1) family protein	0
thellun_all_c26833	Thhalv10004234m	stress.abiotic.light	Regulator of chromosome condensation (RCC1) family protein	0
thellun_all_rep_c3833	Thhalv10004242m	misc.misc2	dolichyl-diphosphooligosaccharide-protein glycosyltransferase 48kDa subunit family protein	1
thellun_all_rep_c23103	Thhalv10004242m	misc.misc2	dolichyl-diphosphooligosaccharide-protein glycosyltransferase 48kDa subunit family protein	1
thellun_all_c13260	Thhalv10004246m	protein.degradation.serine protease	DegP protease 1	0
thellun_all_c16825	Thhalv10004246m	protein.degradation.serine protease	DegP protease 1	0
thellun_all_c11275	Thhalv10004248m	protein.synthesis.release	eukaryotic release factor 1-3	1
thellun_all_c37792	Thhalv10004248m	protein.synthesis.release	eukaryotic release factor 1-3	1
thellun_all_rep_c11530	Thhalv10004250m	RNA.regulation of transcription.HB,Homeobox transcription factor family	KNOTTED1-like homeobox gene 3	0
thellun_all_rep_c23712	Thhalv10004250m	RNA.regulation of transcription.HB,Homeobox transcription factor family	KNOTTED1-like homeobox gene 3	0
thellun_all_rep_c26277	Thhalv10004250m	RNA.regulation of transcription.HB,Homeobox transcription factor family	KNOTTED1-like homeobox gene 3	0
thellun_all_c18047	Thhalv10004272m	not assigned.unknown		1
thellun_all_c29217	Thhalv10004272m	not assigned.unknown		1
thellun_all_c26151	Thhalv10004275m	transport.peptides and oligopeptides	homolog of yeast oxidase assembly 1 (OXA1)	0
thellun_all_c31517	Thhalv10004275m	transport.peptides and oligopeptides	homolog of yeast oxidase assembly 1 (OXA1)	0
thellun_all_c35547	Thhalv10004284m	not assigned.unknown	Protein of unknown function (DUF300)	1
thellun_all_c36262	Thhalv10004284m	not assigned.unknown	Protein of unknown function (DUF300)	1
thellun_all_c19390	Thhalv10004290m	amino acid metabolism.degradation.aromatic aa.tyrosine	Tyrosine transaminase family protein	0
thellun_all_c25688	Thhalv10004290m	amino acid metabolism.degradation.aromatic aa.tyrosine	Tyrosine transaminase family protein	0
thellun_all_c10308	Thhalv10004291m	transport.unspecified cations	magnesium transporter 3	1
thellun_all_c15808	Thhalv10004291m	transport.unspecified cations	magnesium transporter 3	1
thellun_all_c7148	Thhalv10004296m	cell.organisation	ankyrin repeat protein	0
thellun_all_c13379	Thhalv10004296m	cell.organisation	ankyrin repeat protein	0
thellun_all_rep_c3303	Thhalv10004302m	protein.synthesis.ribosomal protein.prokaryotic.chloroplast.30S subunit.S1	ribosomal protein S1	1
thellun_all_c40635	Thhalv10004302m	not assigned.unknown	ribosomal protein S1	1
thellun_all_c18305	Thhalv10004304m	protein.degradation.ubiquitin.E3.SCF.FBOX	Galactose oxidase/kelch repeat superfamily protein	0
thellun_all_c36373	Thhalv10004304m	not assigned.unknown	Galactose oxidase/kelch repeat superfamily protein	0
thellun_all_c8035	Thhalv10004311m	not assigned.unknown	S-adenosyl-L-methionine-dependent methyltransferases superfamily protein	1
thellun_all_c36073	Thhalv10004311m	not assigned.unknown	S-adenosyl-L-methionine-dependent methyltransferases superfamily protein	1
thellun_all_rep_c15947	Thhalv10004314m	not assigned.unknown		0
thellun_all_rep_c25443	Thhalv10004314m	not assigned.unknown		0
thellun_all_c30019	Thhalv10004317m	misc.oxidases - copper, flavone etc.	FAD-dependent oxidoreductase family protein	1
thellun_all_c35173	Thhalv10004317m	not assigned.unknown	FAD-dependent oxidoreductase family protein	1
thellun_all_c10354	Thhalv10004321m	not assigned.unknown	S-adenosyl-L-methionine-dependent methyltransferases superfamily protein	0
thellun_all_c18839	Thhalv10004321m	not assigned.unknown	S-adenosyl-L-methionine-dependent methyltransferases superfamily protein	0
thellun_all_c20592	Thhalv10004321m	not assigned.unknown	S-adenosyl-L-methionine-dependent methyltransferases superfamily protein	0
thellun_all_c30584	Thhalv10004329m	not assigned.unknown	RNI-like superfamily protein	1
thellun_all_c34866	Thhalv10004329m	not assigned.unknown	RNI-like superfamily protein	1
thellun_all_c7585	Thhalv10004331m	protein.degradation.aspartate protease	Eukaryotic aspartyl protease family protein	0
thellun_all_c40843	Thhalv10004331m	not assigned.unknown	Eukaryotic aspartyl protease family protein	0
thellun_all_c19589	Thhalv10004337m	not assigned.unknown	TRICHOME BIREFRINGENCE-LIKE 14	1
thellun_all_c36743	Thhalv10004337m	not assigned.unknown	TRICHOME BIREFRINGENCE-LIKE 14	1
thellun_all_rep_c4650	Thhalv10004340m	secondary metabolism.isoprenoids.mevalonate pathway.acetyl-CoA C-acyltransferase	acetoacetyl-CoA thiolase 2	0
thellun_all_rep_c40484	Thhalv10004340m	not assigned.unknown	acetoacetyl-CoA thiolase 2	0
thellun_all_c8457	Thhalv10004347m	TCA / org. transformation.TCA.succinyl-CoA ligase	Succinyl-CoA ligase, alpha subunit	1
thellun_all_c26647	Thhalv10004347m	not assigned.unknown	Succinyl-CoA ligase, alpha subunit	1
thellun_all_c35580	Thhalv10004347m	not assigned.unknown	Succinyl-CoA ligase, alpha subunit	1
thellun_all_c12941	Thhalv10004350m	not assigned.unknown	Phosphoglycerate mutase family protein	0
thellun_all_rep_c15418	Thhalv10004350m	not assigned.unknown	Phosphoglycerate mutase family protein	0
thellun_all_c14041	Thhalv10004351m	RNA.regulation of transcription.G2-like transcription factor family, GARP	Homeodomain-like superfamily protein	1
thellun_all_c32336	Thhalv10004351m	RNA.regulation of transcription.G2-like transcription factor family, GARP	Homeodomain-like superfamily protein	1
thellun_all_c14326	Thhalv10004354m	hormone metabolism.auxin.induced-regulated-responsive-activated	Auxin-responsive family protein	0
thellun_all_c17952	Thhalv10004354m	hormone metabolism.auxin.induced-regulated-responsive-activated	Auxin-responsive family protein	0
thellun_all_c24474	Thhalv10004371m	RNA.regulation of transcription.HDA	histone deacetylase 2	1
thellun_all_c29969	Thhalv10004371m	RNA.regulation of transcription.HDA	histone deacetylase 2	1
thellun_all_rep_c3769	Thhalv10004373m	not assigned.unknown	calcium sensing receptor	0
thellun_all_rep_c16488	Thhalv10004373m	not assigned.unknown	calcium sensing receptor	0
thellun_all_rep_c5050	Thhalv10004378m	misc.misc2	aminoalcoholphosphotransferase	1
thellun_all_rep_c8172	Thhalv10004378m	misc.misc2	aminoalcoholphosphotransferase	1
thellun_all_rep_c5173	Thhalv10004380m	not assigned.unknown	S-adenosyl-L-methionine-dependent methyltransferases superfamily protein	0
thellun_all_c18791	Thhalv10004380m	not assigned.unknown	S-adenosyl-L-methionine-dependent methyltransferases superfamily protein	0
thellun_all_c14759	Thhalv10004384m	amino acid metabolism.synthesis.aromatic aa.tryptophan.indole-3-glycerol phosphate synthase	Aldolase-type TIM barrel family protein	1
thellun_all_rep_c19929	Thhalv10004384m	amino acid metabolism.synthesis.aromatic aa.tryptophan.indole-3-glycerol phosphate synthase	Aldolase-type TIM barrel family protein	1
thellun_all_c15147	Thhalv10004392m	protein.degradation.ubiquitin.E3.BTB/POZ Cullin3.BTB/POZ	BTB and TAZ domain protein 4	0
thellun_all_c32384	Thhalv10004392m	RNA.regulation of transcription.Transcriptional Adaptor Zinc Bundle (TAZ) domain family	BTB and TAZ domain protein 4	0
thellun_all_c13687	Thhalv10004400m	fermentation.ADH	GroES-like zinc-binding dehydrogenase family protein	1
thellun_all_c18293	Thhalv10004400m	fermentation.ADH	GroES-like zinc-binding dehydrogenase family protein	1
thellun_all_rep_c5353	Thhalv10004408m	redox.ascorbate and glutathione.ascorbate.GME	GDP-D-mannose 3\',5\'-epimerase	0
thellun_all_rep_c11726	Thhalv10004408m	redox.ascorbate and glutathione.ascorbate.GME	GDP-D-mannose 3\',5\'-epimerase	0
thellun_all_rep_c4151	Thhalv10004412m	major CHO metabolism.degradation.sucrose.misc	Sucrase/ferredoxin-like family protein	1
thellun_all_c28570	Thhalv10004412m	not assigned.unknown	Sucrase/ferredoxin-like family protein	1
thellun_all_c8453	Thhalv10004416m	redox.heme	SOUL heme-binding family protein	0
thellun_all_c11858	Thhalv10004416m	redox.heme	SOUL heme-binding family protein	0
thellun_all_c41498	Thhalv10004416m	NA	SOUL heme-binding family protein	0
thellun_all_c15070	Thhalv10004423m	RNA.regulation of transcription.C2C2(Zn) CO-like, Constans-like zinc finger family	B-box type zinc finger protein with CCT domain	1
thellun_all_c24235	Thhalv10004423m	RNA.regulation of transcription.C2C2(Zn) CO-like, Constans-like zinc finger family	B-box type zinc finger protein with CCT domain	1
thellun_all_rep_c3201	Thhalv10004442m	not assigned.unknown	Protein of unknown function, DUF642	0
thellun_all_c18667	Thhalv10004442m	not assigned.unknown	Protein of unknown function, DUF642	0
thellun_all_c9754	Thhalv10004444m	not assigned.unknown		1
thellun_all_c9938	Thhalv10004444m	not assigned.unknown		1
thellun_all_c19634	Thhalv10004446m	development.unspecified	nodulin MtN21 /EamA-like transporter family protein	0
thellun_all_rep_c43207	Thhalv10004446m	development.unspecified	nodulin MtN21 /EamA-like transporter family protein	0
thellun_all_c8286	Thhalv10004448m	protein.degradation.ubiquitin.E3.RING	Copine (Calcium-dependent phospholipid-binding protein) family	1
thellun_all_c26485	Thhalv10004448m	protein.degradation.ubiquitin.E3.RING	Copine (Calcium-dependent phospholipid-binding protein) family	1
thellun_all_rep_c1472	Thhalv10004465m	PS.lightreaction.other electron carrier (ox/red).ferredoxin reductase	ferredoxin-NADP(+)-oxidoreductase 1	0
thellun_all_rep_c24089	Thhalv10004465m	PS.lightreaction.other electron carrier (ox/red).ferredoxin reductase	ferredoxin-NADP(+)-oxidoreductase 1	0
thellun_all_rep_c30931	Thhalv10004465m	PS.lightreaction.other electron carrier (ox/red).ferredoxin reductase	ferredoxin-NADP(+)-oxidoreductase 1	0
thellun_all_rep_c39868	Thhalv10004465m	PS.lightreaction.other electron carrier (ox/red).ferredoxin reductase	ferredoxin-NADP(+)-oxidoreductase 1	0
thellun_all_rep_c41208	Thhalv10004465m	PS.lightreaction.other electron carrier (ox/red).ferredoxin reductase	ferredoxin-NADP(+)-oxidoreductase 1	0
thellun_all_c9301	Thhalv10004473m	not assigned.unknown	2-oxoglutarate (2OG) and Fe(II)-dependent oxygenase superfamily protein	1
thellun_all_c14018	Thhalv10004473m	not assigned.unknown	2-oxoglutarate (2OG) and Fe(II)-dependent oxygenase superfamily protein	1
thellun_all_c17835	Thhalv10004493m	not assigned.unknown	alpha/beta-Hydrolases superfamily protein	0
thellun_all_c37077	Thhalv10004493m	not assigned.unknown	alpha/beta-Hydrolases superfamily protein	0
thellun_all_rep_c1926	Thhalv10004500m	protein.degradation.ubiquitin.ubiquitin protease	TRAF-like family protein	1
thellun_all_c45286	Thhalv10004500m	not assigned.unknown	TRAF-like family protein	1
thellun_all_c12385	Thhalv10004503m	protein.synthesis.misc ribososomal protein.BRIX	PETER PAN-like protein	0
thellun_all_c41603	Thhalv10004503m	not assigned.unknown	PETER PAN-like protein	0
thellun_all_c11843	Thhalv10004513m	not assigned.unknown	Protein of unknown function (DUF760)	1
thellun_all_c17829	Thhalv10004513m	not assigned.unknown	Protein of unknown function (DUF760)	1
thellun_all_c24944	Thhalv10004515m	development.unspecified	Transducin/WD40 repeat-like superfamily protein	0
thellun_all_c30000	Thhalv10004515m	development.unspecified	Transducin/WD40 repeat-like superfamily protein	0
thellun_all_rep_c354	Thhalv10004532m	RNA.regulation of transcription.Aux/IAA family	indole-3-acetic acid inducible 9	1
thellun_all_rep_c20543	Thhalv10004532m	not assigned.unknown	indole-3-acetic acid inducible 9	1
thellun_all_rep_c26685	Thhalv10004532m	RNA.regulation of transcription.Aux/IAA family	indole-3-acetic acid inducible 9	1
thellun_all_rep_c43862	Thhalv10004532m	not assigned.unknown	indole-3-acetic acid inducible 9	1
thellun_all_rep_c4682	Thhalv10004539m	not assigned.unknown		0
thellun_all_c31149	Thhalv10004539m	not assigned.unknown		0
thellun_all_c16817	Thhalv10004544m	transport.metabolite transporters at the mitochondrial membrane	Mitochondrial substrate carrier family protein	1
thellun_all_c40236	Thhalv10004544m	transport.metabolite transporters at the mitochondrial membrane	Mitochondrial substrate carrier family protein	1
thellun_all_c20448	Thhalv10004547m	not assigned.unknown		0
thellun_all_c41214	Thhalv10004547m	not assigned.unknown		0
thellun_all_rep_c2274	Thhalv10004551m	protein.degradation	signal peptide peptidase	1
thellun_all_rep_c36361	Thhalv10004551m	not assigned.unknown	signal peptide peptidase	1
thellun_all_c20627	Thhalv10004552m	not assigned.unknown		0
thellun_all_c29821	Thhalv10004552m	not assigned.unknown		0
thellun_all_rep_c4704	Thhalv10004560m	cell wall.modification	endoxyloglucan transferase A3	1
thellun_all_rep_c5891	Thhalv10004560m	cell wall.modification	endoxyloglucan transferase A3	1
thellun_all_rep_c11245	Thhalv10004560m	not assigned.unknown	endoxyloglucan transferase A3	1
thellun_all_rep_c23445	Thhalv10004560m	NA	endoxyloglucan transferase A3	1
thellun_all_c34240	Thhalv10004561m	not assigned.unknown	Transducin/WD40 repeat-like superfamily protein	0
thellun_all_c36640	Thhalv10004561m	development.unspecified	Transducin/WD40 repeat-like superfamily protein	0
thellun_all_rep_c14618	Thhalv10004563m	not assigned.unknown	PS II oxygen-evolving complex 1	1
thellun_all_rep_c16960	Thhalv10004563m	PS.lightreaction.photosystem II.PSII polypeptide subunits	PS II oxygen-evolving complex 1	1
thellun_all_rep_c31011	Thhalv10004563m	not assigned.unknown	PS II oxygen-evolving complex 1	1
thellun_all_rep_c33627	Thhalv10004563m	not assigned.unknown	PS II oxygen-evolving complex 1	1
thellun_all_rep_c36223	Thhalv10004563m	not assigned.unknown	PS II oxygen-evolving complex 1	1
thellun_all_rep_c38941	Thhalv10004563m	PS.lightreaction.photosystem II.PSII polypeptide subunits	PS II oxygen-evolving complex 1	1
thellun_all_rep_c42323	Thhalv10004563m	not assigned.unknown	PS II oxygen-evolving complex 1	1
thellun_all_rep_c44030	Thhalv10004563m	NA	PS II oxygen-evolving complex 1	1
cluster537	Thhalv10004563m	PS.lightreaction.photosystem II.PSII polypeptide subunits	PS II oxygen-evolving complex 1	1
thellun_all_c16603	Thhalv10004570m	signalling.calcium	calcium-binding EF hand family protein	0
thellun_all_c23753	Thhalv10004570m	signalling.calcium	calcium-binding EF hand family protein	0
thellun_all_c27510	Thhalv10004570m	signalling.calcium	calcium-binding EF hand family protein	0
thellun_all_rep_c4257	Thhalv10004573m	development.unspecified	Protein of unknown function (DUF626)	1
thellun_all_rep_c39056	Thhalv10004573m	not assigned.unknown	Protein of unknown function (DUF626)	1
thellun_all_c5998	Thhalv10004579m	OPP.oxidative PP.6-phosphogluconolactonase	NagB/RpiA/CoA transferase-like superfamily protein	0
thellun_all_c20146	Thhalv10004579m	OPP.oxidative PP.6-phosphogluconolactonase	NagB/RpiA/CoA transferase-like superfamily protein	0
thellun_all_c23476	Thhalv10004583m	development.unspecified	NAC domain containing protein 3	1
thellun_all_c30449	Thhalv10004583m	not assigned.unknown	NAC domain containing protein 3	1
thellun_all_c12218	Thhalv10004585m	lipid metabolism.exotics (steroids, squalene etc)	sulphotransferase 12	0
thellun_all_c20084	Thhalv10004585m	hormone metabolism.brassinosteroid.synthesis-degradation.BRs.metabolic regulation	sulphotransferase 12	0
thellun_all_c31199	Thhalv10004593m	not assigned.unknown		1
thellun_all_c39728	Thhalv10004593m	not assigned.unknown		1
thellun_all_rep_c8869	Thhalv10004594m	not assigned.unknown		0
thellun_all_c13276	Thhalv10004594m	not assigned.unknown		0
thellun_all_c10711	Thhalv10004599m	RNA.regulation of transcription.zf-HD	homeobox protein 34	1
thellun_all_rep_c13291	Thhalv10004599m	RNA.regulation of transcription.zf-HD	homeobox protein 34	1
thellun_all_c15549	Thhalv10004605m	transport.metabolite transporters at the mitochondrial membrane	peroxisomal adenine nucleotide carrier 2	0
thellun_all_c15787	Thhalv10004605m	transport.metabolite transporters at the mitochondrial membrane	peroxisomal adenine nucleotide carrier 2	0
thellun_all_rep_c2065	Thhalv10004607m	not assigned.unknown	Protein of unknown function (DUF1230)	1
thellun_all_c21505	Thhalv10004607m	not assigned.unknown	Protein of unknown function (DUF1230)	1
thellun_all_c11270	Thhalv10004608m	not assigned.unknown	Protein of unknown function (DUF607)	0
thellun_all_c15171	Thhalv10004608m	not assigned.unknown	Protein of unknown function (DUF607)	0
thellun_all_rep_c13222	Thhalv10004611m	not assigned.unknown	bZIP transcription factor family protein	1
thellun_all_c13551	Thhalv10004611m	RNA.regulation of transcription.bZIP transcription factor family	bZIP transcription factor family protein	1
thellun_all_c21548	Thhalv10004611m	RNA.regulation of transcription.bZIP transcription factor family	bZIP transcription factor family protein	1
thellun_all_c13338	Thhalv10004614m	not assigned.unknown	Chalcone-flavanone isomerase family protein	0
thellun_all_c27352	Thhalv10004614m	not assigned.unknown	Chalcone-flavanone isomerase family protein	0
thellun_all_c9920	Thhalv10004624m	DNA.unspecified	Polynucleotidyl transferase, ribonuclease H-like superfamily protein	1
thellun_all_c30622	Thhalv10004624m	DNA.unspecified	Polynucleotidyl transferase, ribonuclease H-like superfamily protein	1
thellun_all_c36222	Thhalv10004624m	not assigned.unknown	Polynucleotidyl transferase, ribonuclease H-like superfamily protein	1
thellun_all_rep_c5489	Thhalv10004627m	misc.oxidases - copper, flavone etc.	Oxoglutarate/iron-dependent oxygenase	0
thellun_all_c41855	Thhalv10004627m	NA	Oxoglutarate/iron-dependent oxygenase	0
thellun_all_c13510	Thhalv10004630m	metal handling.binding, chelation and storage	Heavy metal transport/detoxification superfamily protein	1
thellun_all_c19161	Thhalv10004630m	metal handling.binding, chelation and storage	Heavy metal transport/detoxification superfamily protein	1
thellun_all_rep_c1347	Thhalv10004631m	transporter.sugars	voltage dependent anion channel 2	0
thellun_all_rep_c31763	Thhalv10004631m	not assigned.unknown	voltage dependent anion channel 2	0
thellun_all_rep_c37155	Thhalv10004631m	not assigned.unknown	voltage dependent anion channel 2	0
thellun_all_c7002	Thhalv10004636m	not assigned.unknown		1
thellun_all_rep_c24719	Thhalv10004636m	not assigned.unknown		1
thellun_all_c31541	Thhalv10004638m	signalling.receptor kinases.misc	myb domain protein 34	0
thellun_all_c32408	Thhalv10004638m	not assigned.unknown	myb domain protein 34	0
thellun_all_c10214	Thhalv10004641m	lipid metabolism.exotics (steroids, squalene etc).sphingolipids	TRAM, LAG1 and CLN8 (TLC) lipid-sensing domain containing protein	1
thellun_all_c11723	Thhalv10004641m	lipid metabolism.exotics (steroids, squalene etc).sphingolipids	TRAM, LAG1 and CLN8 (TLC) lipid-sensing domain containing protein	1
thellun_all_rep_c4629	Thhalv10004645m	RNA.regulation of transcription.HB,Homeobox transcription factor family	homeobox protein 5	0
thellun_all_c35115	Thhalv10004645m	not assigned.unknown	homeobox protein 5	0
thellun_all_c9147	Thhalv10004647m	secondary metabolism.isoprenoids.non-mevalonate pathway.CMS	Nucleotide-diphospho-sugar transferases superfamily protein	1
thellun_all_c38717	Thhalv10004647m	secondary metabolism.isoprenoids.non-mevalonate pathway.CMS	Nucleotide-diphospho-sugar transferases superfamily protein	1
thellun_all_rep_c1202	Thhalv10004652m	minor CHO metabolism.others	Galactose mutarotase-like superfamily protein	0
thellun_all_rep_c38404	Thhalv10004652m	minor CHO metabolism.others	Galactose mutarotase-like superfamily protein	0
thellun_all_c12394	Thhalv10004654m	not assigned.unknown	CHY-type/CTCHY-type/RING-type Zinc finger protein	1
thellun_all_rep_c45758	Thhalv10004654m	protein.degradation.ubiquitin.E3.RING	CHY-type/CTCHY-type/RING-type Zinc finger protein	1
thellun_all_rep_c902	Thhalv10004670m	protein.synthesis.ribosomal protein.eukaryotic.60S subunit.L5	ribosomal protein L5 B	0
thellun_all_rep_c30792	Thhalv10004670m	protein.synthesis.ribosomal protein.eukaryotic.60S subunit.L5	ribosomal protein L5 B	0
thellun_all_rep_c5057	Thhalv10004678m	signalling.G-proteins	Transducin/WD40 repeat-like superfamily protein	1
thellun_all_c39323	Thhalv10004678m	signalling.G-proteins	Transducin/WD40 repeat-like superfamily protein	1
thellun_all_c13603	Thhalv10004679m	not assigned.unknown		0
thellun_all_c38585	Thhalv10004679m	not assigned.unknown		0
thellun_all_c42151	Thhalv10004679m	not assigned.unknown		0
thellun_all_rep_c11815	Thhalv10004682m	RNA.regulation of transcription.C2C2(Zn) DOF zinc finger family	OBF binding protein 4	1
thellun_all_rep_c32445	Thhalv10004682m	RNA.regulation of transcription.C2C2(Zn) DOF zinc finger family	OBF binding protein 4	1
thellun_all_c13132	Thhalv10004687m	not assigned.unknown		0
thellun_all_c15031	Thhalv10004687m	not assigned.unknown		0
thellun_all_rep_c2710	Thhalv10004688m	signalling.14-3-3 proteins	general regulatory factor 8	1
thellun_all_c41068	Thhalv10004688m	signalling.14-3-3 proteins	general regulatory factor 8	1
thellun_all_c12549	Thhalv10004692m	not assigned.unknown	rhomboid-like protein 11	0
thellun_all_c19736	Thhalv10004692m	not assigned.unknown	rhomboid-like protein 11	0
thellun_all_c45288	Thhalv10004692m	not assigned.unknown	rhomboid-like protein 11	0
thellun_all_c11665	Thhalv10004701m	RNA.regulation of transcription.bZIP transcription factor family	basic leucine zipper 9	1
thellun_all_c42343	Thhalv10004701m	RNA.regulation of transcription.bZIP transcription factor family	basic leucine zipper 9	1
thellun_all_rep_c4252	Thhalv10004719m	development.unspecified	homolog of Medicago truncatula MTN3	0
thellun_all_rep_c6254	Thhalv10004719m	development.unspecified	homolog of Medicago truncatula MTN3	0
thellun_all_c15855	Thhalv10004724m	protein.degradation	receptor homology region transmembrane domain ring H2 motif protein 1	1
thellun_all_c41497	Thhalv10004724m	protein.degradation	receptor homology region transmembrane domain ring H2 motif protein 1	1
thellun_all_rep_c7343	Thhalv10004733m	not assigned.unknown	Uncharacterised conserved protein (UCP012943)	0
thellun_all_rep_c30081	Thhalv10004733m	not assigned.unknown	Uncharacterised conserved protein (UCP012943)	0
thellun_all_rep_c3541	Thhalv10004744m	RNA.regulation of transcription.C2C2(Zn) CO-like, Constans-like zinc finger family	CONSTANS-like 4	1
thellun_all_rep_c13507	Thhalv10004744m	not assigned.unknown	CONSTANS-like 4	1
thellun_all_rep_c34760	Thhalv10004744m	RNA.regulation of transcription.C2C2(Zn) CO-like, Constans-like zinc finger family	CONSTANS-like 4	1
thellun_all_rep_c36048	Thhalv10004744m	RNA.regulation of transcription.C2C2(Zn) CO-like, Constans-like zinc finger family	CONSTANS-like 4	1
thellun_all_c10462	Thhalv10004753m	not assigned.unknown	zinc knuckle (CCHC-type) family protein	0
thellun_all_rep_c38085	Thhalv10004753m	not assigned.unknown	zinc knuckle (CCHC-type) family protein	0
thellun_all_rep_c6015	Thhalv10004758m	RNA.regulation of transcription.bZIP transcription factor family	Protein of unknown function (DUF1664)	1
thellun_all_rep_c10164	Thhalv10004758m	RNA.regulation of transcription.bZIP transcription factor family	Protein of unknown function (DUF1664)	1
thellun_all_c41184	Thhalv10004758m	not assigned.unknown	Protein of unknown function (DUF1664)	1
thellun_all_rep_c699	Thhalv10004759m	protein.synthesis.ribosomal protein.prokaryotic.chloroplast.50S subunit.L15	ribosomal protein L15	0
thellun_all_rep_c18728	Thhalv10004759m	protein.synthesis.ribosomal protein.prokaryotic.chloroplast.50S subunit.L15	ribosomal protein L15	0
thellun_all_rep_c5080	Thhalv10004763m	RNA.regulation of transcription.plant TF (pbf2)	ssDNA-binding transcriptional regulator	1
thellun_all_rep_c41319	Thhalv10004763m	RNA.regulation of transcription.plant TF (pbf2)	ssDNA-binding transcriptional regulator	1
thellun_all_rep_c1298	Thhalv10004768m	not assigned.unknown	cofactor assembly of complex C	0
thellun_all_rep_c33971	Thhalv10004768m	not assigned.unknown	cofactor assembly of complex C	0
thellun_all_rep_c41467	Thhalv10004770m	not assigned.unknown	Thioredoxin superfamily protein	1
cluster337	Thhalv10004770m	not assigned.unknown	Thioredoxin superfamily protein	1
thellun_all_c15570	Thhalv10004771m	not assigned.unknown	ABI five binding protein 3	0
thellun_all_rep_c17085	Thhalv10004771m	protein.targeting.nucleus	ABI five binding protein 3	0
thellun_all_rep_c16481	Thhalv10004777m	PS.lightreaction.photosystem II.LHC-II	photosystem II light harvesting complex gene 2.3	1
thellun_all_c17037	Thhalv10004777m	PS.lightreaction.photosystem II.LHC-II	photosystem II light harvesting complex gene 2.3	1
thellun_all_c23698	Thhalv10004777m	PS.lightreaction.photosystem II.LHC-II	photosystem II light harvesting complex gene 2.3	1
thellun_all_rep_c24660	Thhalv10004777m	PS.lightreaction.photosystem II.LHC-II	photosystem II light harvesting complex gene 2.3	1
thellun_all_rep_c26288	Thhalv10004777m	PS.lightreaction.photosystem II.LHC-II	photosystem II light harvesting complex gene 2.3	1
thellun_all_rep_c26692	Thhalv10004777m	PS.lightreaction.photosystem II.LHC-II	photosystem II light harvesting complex gene 2.3	1
thellun_all_rep_c26791	Thhalv10004777m	PS.lightreaction.photosystem II.LHC-II	photosystem II light harvesting complex gene 2.3	1
thellun_all_rep_c26934	Thhalv10004777m	PS.lightreaction.photosystem II.LHC-II	photosystem II light harvesting complex gene 2.3	1
thellun_all_rep_c28505	Thhalv10004777m	PS.lightreaction.photosystem II.LHC-II	photosystem II light harvesting complex gene 2.3	1
thellun_all_c29122	Thhalv10004777m	PS.lightreaction.photosystem II.LHC-II	photosystem II light harvesting complex gene 2.3	1
thellun_all_rep_c29181	Thhalv10004777m	PS.lightreaction.photosystem II.LHC-II	photosystem II light harvesting complex gene 2.3	1
thellun_all_rep_c33202	Thhalv10004777m	PS.lightreaction.photosystem II.LHC-II	photosystem II light harvesting complex gene 2.3	1
thellun_all_rep_c34498	Thhalv10004777m	PS.lightreaction.photosystem II.LHC-II	photosystem II light harvesting complex gene 2.3	1
thellun_all_c35907	Thhalv10004777m	PS.lightreaction.photosystem II.LHC-II	photosystem II light harvesting complex gene 2.3	1
thellun_all_rep_c37934	Thhalv10004777m	PS.lightreaction.photosystem II.LHC-II	photosystem II light harvesting complex gene 2.3	1
thellun_all_c37998	Thhalv10004777m	not assigned.unknown	photosystem II light harvesting complex gene 2.3	1
thellun_all_c39128	Thhalv10004777m	not assigned.unknown	photosystem II light harvesting complex gene 2.3	1
thellun_all_rep_c39666	Thhalv10004777m	PS.lightreaction.photosystem II.LHC-II	photosystem II light harvesting complex gene 2.3	1
thellun_all_rep_c41259	Thhalv10004777m	not assigned.unknown	photosystem II light harvesting complex gene 2.3	1
thellun_all_c41510	Thhalv10004777m	not assigned.unknown	photosystem II light harvesting complex gene 2.3	1
thellun_all_c41666	Thhalv10004777m	not assigned.unknown	photosystem II light harvesting complex gene 2.3	1
thellun_all_c43830	Thhalv10004777m	PS.lightreaction.photosystem II.LHC-II	photosystem II light harvesting complex gene 2.3	1
thellun_all_c44563	Thhalv10004777m	not assigned.unknown	photosystem II light harvesting complex gene 2.3	1
thellun_all_rep_c44852	Thhalv10004777m	PS.lightreaction.photosystem II.LHC-II	photosystem II light harvesting complex gene 2.3	1
thellun_all_rep_c46536	Thhalv10004777m	not assigned.unknown	photosystem II light harvesting complex gene 2.3	1
thellun_all_rep_c47368	Thhalv10004777m	PS.lightreaction.photosystem II.LHC-II	photosystem II light harvesting complex gene 2.3	1
cluster212	Thhalv10004777m	PS.lightreaction.photosystem II.LHC-II	photosystem II light harvesting complex gene 2.3	1
thellun_all_rep_c10974	Thhalv10004779m	not assigned.unknown	Protein of unknown function (DUF1645)	0
thellun_all_c31608	Thhalv10004779m	not assigned.unknown	Protein of unknown function (DUF1645)	0
thellun_all_rep_c3698	Thhalv10004788m	protein.targeting.mitochondria	Mitochondrial import inner membrane translocase subunit Tim17/Tim22/Tim23 family protein	1
thellun_all_c24777	Thhalv10004788m	not assigned.unknown	Mitochondrial import inner membrane translocase subunit Tim17/Tim22/Tim23 family protein	1
thellun_all_rep_c6127	Thhalv10004790m	not assigned.unknown		0
thellun_all_rep_c9372	Thhalv10004790m	not assigned.unknown		0
thellun_all_rep_c2402	Thhalv10004794m	mitochondrial electron transport / ATP synthesis.NADH-DH.complex I.carbonic anhydrase	gamma carbonic anhydrase 3	1
thellun_all_rep_c19617	Thhalv10004794m	mitochondrial electron transport / ATP synthesis.NADH-DH.complex I.carbonic anhydrase	gamma carbonic anhydrase 3	1
thellun_all_rep_c755	Thhalv10004795m	not assigned.unknown	Protein of unknown function (DUF3353)	0
thellun_all_rep_c19281	Thhalv10004795m	not assigned.unknown	Protein of unknown function (DUF3353)	0
thellun_all_c23805	Thhalv10004795m	not assigned.unknown	Protein of unknown function (DUF3353)	0
thellun_all_rep_c42659	Thhalv10004795m	not assigned.unknown	Protein of unknown function (DUF3353)	0
thellun_all_rep_c3246	Thhalv10004799m	cell wall.modification	expansin A5	1
thellun_all_c30938	Thhalv10004799m	not assigned.unknown	expansin A5	1
thellun_all_rep_c3884	Thhalv10004803m	cell.cycle	Cyclin family protein	0
thellun_all_rep_c32615	Thhalv10004803m	cell.cycle	Cyclin family protein	0
thellun_all_rep_c4572	Thhalv10004805m	development.unspecified	xylem NAC domain 1	1
thellun_all_c28341	Thhalv10004805m	not assigned.unknown	xylem NAC domain 1	1
thellun_all_rep_c24144	Thhalv10004806m	transport.Major Intrinsic Proteins.TIP	tonoplast intrinsic protein 2	0
thellun_all_rep_c30185	Thhalv10004806m	NA	tonoplast intrinsic protein 2	0
thellun_all_rep_c30328	Thhalv10004806m	transport.Major Intrinsic Proteins.TIP	tonoplast intrinsic protein 2	0
thellun_all_rep_c33558	Thhalv10004806m	transport.Major Intrinsic Proteins.TIP	tonoplast intrinsic protein 2	0
thellun_all_c35045	Thhalv10004806m	transport.Major Intrinsic Proteins.TIP	tonoplast intrinsic protein 2	0
thellun_all_c35661	Thhalv10004806m	transport.Major Intrinsic Proteins.TIP	tonoplast intrinsic protein 2	0
thellun_all_c36409	Thhalv10004806m	transport.Major Intrinsic Proteins.TIP	tonoplast intrinsic protein 2	0
thellun_all_rep_c39135	Thhalv10004806m	transport.Major Intrinsic Proteins.TIP	tonoplast intrinsic protein 2	0
thellun_all_c40255	Thhalv10004806m	not assigned.unknown	tonoplast intrinsic protein 2	0
thellun_all_rep_c41691	Thhalv10004806m	NA	tonoplast intrinsic protein 2	0
thellun_all_rep_c734	Thhalv10004807m	not assigned.unknown	serine-rich protein-related	1
thellun_all_rep_c21462	Thhalv10004807m	not assigned.unknown	serine-rich protein-related	1
thellun_all_rep_c2117	Thhalv10004813m	not assigned.unknown		0
thellun_all_rep_c30351	Thhalv10004813m	not assigned.unknown		0
thellun_all_rep_c40363	Thhalv10004813m	not assigned.unknown		0
thellun_all_rep_c6152	Thhalv10004815m	RNA.regulation of transcription.Alfin-like	alfin-like 6	1
thellun_all_c37535	Thhalv10004815m	RNA.regulation of transcription.Alfin-like	alfin-like 6	1
thellun_all_rep_c4259	Thhalv10004817m	RNA.regulation of transcription.Nucleosome/chromatin assembly factor group	high-mobility group box 6	0
thellun_all_c11916	Thhalv10004817m	RNA.regulation of transcription.Nucleosome/chromatin assembly factor group	high-mobility group box 6	0
thellun_all_c8479	Thhalv10004825m	not assigned.unknown		1
thellun_all_c37276	Thhalv10004825m	not assigned.unknown		1
thellun_all_rep_c1329	Thhalv10004831m	RNA.regulation of transcription.CCAAT box binding factor family, HAP5	nuclear factor Y, subunit C4	0
thellun_all_rep_c24539	Thhalv10004831m	RNA.regulation of transcription.CCAAT box binding factor family, HAP5	nuclear factor Y, subunit C4	0
thellun_all_c28256	Thhalv10004833m	protein.degradation.ubiquitin.E3.RING	RING/FYVE/PHD zinc finger superfamily protein	1
thellun_all_c30485	Thhalv10004833m	protein.degradation.ubiquitin.E3.RING	RING/FYVE/PHD zinc finger superfamily protein	1
thellun_all_rep_c1002	Thhalv10004837m	cell.organisation	Plastid-lipid associated protein PAP / fibrillin family protein	0
thellun_all_rep_c16146	Thhalv10004837m	cell.organisation	Plastid-lipid associated protein PAP / fibrillin family protein	0
thellun_all_rep_c35091	Thhalv10004837m	not assigned.unknown	Plastid-lipid associated protein PAP / fibrillin family protein	0
thellun_all_rep_c1948	Thhalv10004838m	nucleotide metabolism.phosphotransfer and pyrophosphatases.adenylate kinase	adenylate kinase 1	1
thellun_all_rep_c39671	Thhalv10004838m	nucleotide metabolism.phosphotransfer and pyrophosphatases.adenylate kinase	adenylate kinase 1	1
thellun_all_rep_c40660	Thhalv10004838m	nucleotide metabolism.phosphotransfer and pyrophosphatases.adenylate kinase	adenylate kinase 1	1
thellun_all_rep_c2687	Thhalv10004845m	not assigned.unknown		0
thellun_all_c13239	Thhalv10004845m	not assigned.unknown		0
thellun_all_rep_c3958	Thhalv10004851m	nucleotide metabolism.phosphotransfer and pyrophosphatases.nucleoside diphosphate kinase	nucleoside diphosphate kinase 2	1
thellun_all_rep_c44980	Thhalv10004851m	not assigned.unknown	nucleoside diphosphate kinase 2	1
cluster397	Thhalv10004851m	nucleotide metabolism.phosphotransfer and pyrophosphatases.nucleoside diphosphate kinase	nucleoside diphosphate kinase 2	1
thellun_all_c16511	Thhalv10004857m	RNA.regulation of transcription.MYB domain transcription factor family	myb domain protein 21	0
thellun_all_c29495	Thhalv10004857m	RNA.regulation of transcription.MYB domain transcription factor family	myb domain protein 21	0
thellun_all_rep_c2350	Thhalv10004859m	RNA.regulation of transcription.putative transcription regulator		1
thellun_all_rep_c36350	Thhalv10004859m	RNA.regulation of transcription.putative transcription regulator		1
thellun_all_rep_c13238	Thhalv10004865m	protein.synthesis.ribosomal protein.eukaryotic.60S subunit.L18	Ribosomal protein L18e/L15 superfamily protein	0
thellun_all_rep_c30446	Thhalv10004865m	protein.synthesis.ribosomal protein.eukaryotic.60S subunit.L18	Ribosomal protein L18e/L15 superfamily protein	0
thellun_all_rep_c33245	Thhalv10004865m	protein.synthesis.ribosomal protein.eukaryotic.60S subunit.L18	Ribosomal protein L18e/L15 superfamily protein	0
thellun_all_rep_c33942	Thhalv10004865m	protein.synthesis.ribosomal protein.eukaryotic.60S subunit.L18	Ribosomal protein L18e/L15 superfamily protein	0
thellun_all_c37912	Thhalv10004865m	protein.synthesis.ribosomal protein.eukaryotic.60S subunit.L18	Ribosomal protein L18e/L15 superfamily protein	0
thellun_all_rep_c38217	Thhalv10004865m	protein.synthesis.ribosomal protein.eukaryotic.60S subunit.L18	Ribosomal protein L18e/L15 superfamily protein	0
thellun_all_c41078	Thhalv10004865m	not assigned.unknown	Ribosomal protein L18e/L15 superfamily protein	0
cluster170	Thhalv10004865m	protein.synthesis.ribosomal protein.eukaryotic.60S subunit.L18	Ribosomal protein L18e/L15 superfamily protein	0
thellun_all_rep_c17746	Thhalv10004870m	RNA.regulation of transcription.AP2/EREBP, APETALA2/Ethylene-responsive element binding protein family	Integrase-type DNA-binding superfamily protein	1
thellun_all_c31810	Thhalv10004870m	not assigned.unknown	Integrase-type DNA-binding superfamily protein	1
thellun_all_c33710	Thhalv10004871m	cell.cycle	inhibitor/interactor with cyclin-dependent kinase	0
thellun_all_c35311	Thhalv10004871m	not assigned.unknown	inhibitor/interactor with cyclin-dependent kinase	0
thellun_all_rep_c5100	Thhalv10004876m	not assigned.unknown	Phosphoglycerate mutase family protein	1
thellun_all_rep_c37244	Thhalv10004876m	not assigned.unknown	Phosphoglycerate mutase family protein	1
thellun_all_rep_c5946	Thhalv10004881m	signalling.G-proteins	RAB GTPase homolog A4C	0
thellun_all_c14778	Thhalv10004881m	signalling.G-proteins	RAB GTPase homolog A4C	0
thellun_all_rep_c4987	Thhalv10004886m	cell.vesicle transport	Vesicle transport v-SNARE family protein	1
thellun_all_rep_c30499	Thhalv10004886m	cell.vesicle transport	Vesicle transport v-SNARE family protein	1
thellun_all_rep_c8136	Thhalv10004903m	signalling.G-proteins	RAC-like 10	0
thellun_all_c14481	Thhalv10004903m	RNA.regulation of transcription.unclassified	RAC-like 10	0
thellun_all_rep_c1975	Thhalv10004913m	not assigned.unknown		1
thellun_all_rep_c24741	Thhalv10004913m	not assigned.unknown		1
thellun_all_rep_c515	Thhalv10004924m	protein.synthesis.ribosomal protein.eukaryotic.60S subunit.L13A	Ribosomal protein L13 family protein	0
thellun_all_rep_c35268	Thhalv10004924m	protein.synthesis.ribosomal protein.eukaryotic.60S subunit.L13A	Ribosomal protein L13 family protein	0
thellun_all_rep_c3535	Thhalv10004925m	RNA.regulation of transcription.General Transcription	SSXT family protein	1
thellun_all_c40256	Thhalv10004925m	not assigned.unknown	SSXT family protein	1
thellun_all_c15841	Thhalv10004930m	RNA.regulation of transcription.WRKY domain transcription factor family	WRKY DNA-binding protein 51	0
thellun_all_rep_c38652	Thhalv10004930m	not assigned.unknown	WRKY DNA-binding protein 51	0
thellun_all_rep_c1513	Thhalv10004940m	RNA.regulation of transcription.unclassified	Remorin family protein	1
thellun_all_c33784	Thhalv10004940m	not assigned.unknown	Remorin family protein	1
thellun_all_rep_c3798	Thhalv10004943m	not assigned.unknown	Pre-rRNA-processing protein TSR2, conserved region	0
thellun_all_rep_c5263	Thhalv10004943m	not assigned.unknown	Pre-rRNA-processing protein TSR2, conserved region	0
thellun_all_rep_c46098	Thhalv10004943m	not assigned.unknown	Pre-rRNA-processing protein TSR2, conserved region	0
thellun_all_rep_c898	Thhalv10004957m	protein.folding	prefoldin 3	1
thellun_all_rep_c15444	Thhalv10004957m	protein.folding	prefoldin 3	1
thellun_all_rep_c47548	Thhalv10004957m	protein.folding	prefoldin 3	1
thellun_all_rep_c563	Thhalv10004963m	protein.postranslational modification	Octicosapeptide/Phox/Bem1p family protein	0
thellun_all_rep_c8413	Thhalv10004963m	protein.postranslational modification	Octicosapeptide/Phox/Bem1p family protein	0
thellun_all_rep_c24319	Thhalv10004963m	protein.postranslational modification	Octicosapeptide/Phox/Bem1p family protein	0
thellun_all_rep_c8226	Thhalv10004973m	hormone metabolism.ethylene.signal transduction	Integrase-type DNA-binding superfamily protein	1
thellun_all_rep_c31762	Thhalv10004973m	not assigned.unknown	Integrase-type DNA-binding superfamily protein	1
thellun_all_rep_c797	Thhalv10004982m	nucleotide metabolism.degradation	Cytidine/deoxycytidylate deaminase family protein	0
thellun_all_rep_c28226	Thhalv10004982m	nucleotide metabolism.degradation	Cytidine/deoxycytidylate deaminase family protein	0
thellun_all_rep_c46510	Thhalv10004982m	nucleotide metabolism.degradation	Cytidine/deoxycytidylate deaminase family protein	0
thellun_all_rep_c7277	Thhalv10004984m	protein.targeting.secretory pathway.unspecified	ADP-ribosylation factor-like A1D	1
thellun_all_c29489	Thhalv10004984m	protein.targeting.secretory pathway.unspecified	ADP-ribosylation factor-like A1D	1
thellun_all_rep_c186	Thhalv10004988m	protein.synthesis.ribosomal protein.prokaryotic.unknown organellar.30S subunit.S21	Ribosomal protein S21 family protein	0
thellun_all_rep_c9590	Thhalv10004988m	protein.synthesis.ribosomal protein.prokaryotic.unknown organellar.30S subunit.S21	Ribosomal protein S21 family protein	0
thellun_all_rep_c21072	Thhalv10004988m	not assigned.unknown	Ribosomal protein S21 family protein	0
thellun_all_rep_c30186	Thhalv10004988m	not assigned.unknown	Ribosomal protein S21 family protein	0
thellun_all_rep_c38444	Thhalv10004988m	protein.synthesis.ribosomal protein.prokaryotic.unknown organellar.30S subunit.S21	Ribosomal protein S21 family protein	0
thellun_all_rep_c1765	Thhalv10004995m	not assigned.unknown		1
thellun_all_rep_c10776	Thhalv10004995m	not assigned.unknown		1
thellun_all_c42144	Thhalv10004996m	not assigned.unknown	Bifunctional inhibitor/lipid-transfer protein/seed storage 2S albumin superfamily protein	0
cluster583	Thhalv10004996m	misc.protease inhibitor/seed storage/lipid transfer protein (LTP) family protein	Bifunctional inhibitor/lipid-transfer protein/seed storage 2S albumin superfamily protein	0
thellun_all_rep_c1026	Thhalv10004997m	not assigned.unknown	CTC-interacting domain 6	1
thellun_all_rep_c11521	Thhalv10004997m	not assigned.unknown	CTC-interacting domain 6	1
thellun_all_rep_c19652	Thhalv10004997m	not assigned.unknown	CTC-interacting domain 6	1
thellun_all_rep_c669	Thhalv10004998m	RNA.regulation of transcription.C2H2 zinc finger family	Calcium-dependent lipid-binding (CaLB domain) family protein	0
thellun_all_rep_c11470	Thhalv10004998m	RNA.regulation of transcription.C2H2 zinc finger family	Calcium-dependent lipid-binding (CaLB domain) family protein	0
thellun_all_rep_c3269	Thhalv10005002m	not assigned.unknown	Protein of unknown function, DUF538	1
thellun_all_rep_c8889	Thhalv10005002m	not assigned.unknown	Protein of unknown function, DUF538	1
thellun_all_rep_c46129	Thhalv10005002m	not assigned.unknown	Protein of unknown function, DUF538	1
thellun_all_rep_c21131	Thhalv10005005m	PS.lightreaction.photosystem I.PSI polypeptide subunits	photosystem I reaction center subunit PSI-N, chloroplast, putative / PSI-N, putative (PSAN)	0
thellun_all_rep_c26717	Thhalv10005005m	not assigned.unknown	photosystem I reaction center subunit PSI-N, chloroplast, putative / PSI-N, putative (PSAN)	0
thellun_all_rep_c29590	Thhalv10005005m	PS.lightreaction.photosystem I.PSI polypeptide subunits	photosystem I reaction center subunit PSI-N, chloroplast, putative / PSI-N, putative (PSAN)	0
thellun_all_rep_c30366	Thhalv10005005m	PS.lightreaction.photosystem I.PSI polypeptide subunits	photosystem I reaction center subunit PSI-N, chloroplast, putative / PSI-N, putative (PSAN)	0
thellun_all_rep_c34224	Thhalv10005005m	not assigned.unknown	photosystem I reaction center subunit PSI-N, chloroplast, putative / PSI-N, putative (PSAN)	0
thellun_all_c35924	Thhalv10005005m	not assigned.unknown	photosystem I reaction center subunit PSI-N, chloroplast, putative / PSI-N, putative (PSAN)	0
thellun_all_rep_c36956	Thhalv10005005m	not assigned.unknown	photosystem I reaction center subunit PSI-N, chloroplast, putative / PSI-N, putative (PSAN)	0
thellun_all_rep_c37945	Thhalv10005005m	PS.lightreaction.photosystem I.PSI polypeptide subunits	photosystem I reaction center subunit PSI-N, chloroplast, putative / PSI-N, putative (PSAN)	0
thellun_all_c39941	Thhalv10005005m	PS.lightreaction.photosystem I.PSI polypeptide subunits	photosystem I reaction center subunit PSI-N, chloroplast, putative / PSI-N, putative (PSAN)	0
thellun_all_rep_c40205	Thhalv10005005m	PS.lightreaction.photosystem I.PSI polypeptide subunits	photosystem I reaction center subunit PSI-N, chloroplast, putative / PSI-N, putative (PSAN)	0
thellun_all_rep_c41727	Thhalv10005005m	not assigned.unknown	photosystem I reaction center subunit PSI-N, chloroplast, putative / PSI-N, putative (PSAN)	0
thellun_all_rep_c1226	Thhalv10005006m	not assigned.unknown	cofactor assembly, complex C (B6F)	1
thellun_all_rep_c21866	Thhalv10005006m	not assigned.unknown	cofactor assembly, complex C (B6F)	1
thellun_all_rep_c1080	Thhalv10005008m	misc.plastocyanin-like	Cupredoxin superfamily protein	0
thellun_all_rep_c13124	Thhalv10005008m	misc.plastocyanin-like	Cupredoxin superfamily protein	0
thellun_all_rep_c46414	Thhalv10005008m	misc.plastocyanin-like	Cupredoxin superfamily protein	0
thellun_all_rep_c6446	Thhalv10005010m	not assigned.unknown	Got1/Sft2-like vescicle transport protein family	1
thellun_all_rep_c35351	Thhalv10005010m	not assigned.unknown	Got1/Sft2-like vescicle transport protein family	1
thellun_all_rep_c19120	Thhalv10005015m	not assigned.unknown		0
thellun_all_rep_c39859	Thhalv10005015m	not assigned.unknown		0
thellun_all_rep_c28936	Thhalv10005016m	cell.cycle.peptidylprolyl isomerase	FK506- and rapamycin-binding protein 15 kD-2	1
cluster407	Thhalv10005016m	cell.cycle.peptidylprolyl isomerase	FK506- and rapamycin-binding protein 15 kD-2	1
thellun_all_rep_c983	Thhalv10005022m	protein.synthesis.ribosomal protein.prokaryotic.chloroplast.50S subunit.L29	Ribosomal L29 family protein	0
[truncated: 10,273 more rows]
